# Supplementary material for: Lamivudine improves cognitive decline in SAMP8 mice: Integrating in vivo pharmacological evaluation and network pharmacology
Source: J Cell Mol Med. 2021 Aug 10;25(17):8490–503. doi: 10.1111/jcmm.16811 (PMC8419189; doi:10.1111/jcmm.16811)
Supplement: Supplementary file 1 — Table S1 [file JCMM-25-8490-s001.xlsx]

## Sheet: Sheet2
Supplementary Table S1
The senescence scale on the last day of the experiment.
		Grading score
Rated items	R1+Vehicle (n=10)	P8+Vehicle (n=10)	P8+3TC (n=10）	*p value	#p value	&p value
Behavior
Reactivity	0±0	0±0	0±0	-	-	-
Passivity	0.75±0.4	1.5±0.5	1±0.5	<0.05	0.4543	0.0824
Skin
Glossiness	0.25±0.4	2.625±0.7	1.375±0.5	<0.001	<0.01	<0.01
Coarseness	0.25±0.4	0.875±0.3	0.875±0.3	<0.05	<0.05	-
Loss of hair	1±0.7	1.5±0.7	1.25±0.7	0.3166	0.5941	0.5057
Skin ulcers	0.25±0.4	0.625±0.5	0.25±0.4	0.2596	-	0.1489
Eyes
Periophthalmic lesion	0±0	0.375±0.5	0±0	0.1877	-	0.0596
Corneal opacity	0.25±0.5	0.625±1.1	1±0.7	0.1669	0.1059	<0.01
Ulcer of the cornea	0±0	0.75±0.8	0±0	0.1297	-	<0.05
Cataract	0.5±0.9	0.75±0.4	0.625±0.5	0.5564	0.776	0.6186
Spine
Lordokyphosis of the spine	0±0	0.25±0.4	0.125±0.3	0.3166	0.5059	0.5536
Total	3.25±0.4	9.625±0.9	6.375±0.7	<0.001	<0.001	<0.001
*p: R1+Vehicle group vs. P8+Vehicle group (according to the Student t test results)
#p: R1+Vehicle group vs. P8+3TC group (according to the Student t test results)
&p: P8+Vehicle group vs. P8+3TC group (according to the Student t test results)
