# Supplementary material for: Lamivudine improves cognitive decline in SAMP8 mice: Integrating in vivo pharmacological evaluation and network pharmacology
Source: J Cell Mol Med. 2021 Aug 10;25(17):8490–503. doi: 10.1111/jcmm.16811 (PMC8419189; doi:10.1111/jcmm.16811)
Supplement: Supplementary file 2 — Table S2 [file JCMM-25-8490-s007.xlsx]

## Sheet: Sheet1
Supplementary Table S2
The primers sequences of relevant genes designed for qPCR.
Primer name	Species	Primer sequence
L1-ORF1-F	mouse	5’-CCACCATGAGAGAACACCTGAT-3’
L1-ORF1-R	mouse	5’-GCTGAGGAGCTTCATAGAGAACC-3’
L1-ORF2-F	mouse	5’-GGAGGCGATACGGGCAGT-3’
L1-ORF2-R	mouse	5’-TTGCGAATCACCAATGCTGTG-3’
Oas1-F	mouse	5’-TTACTCCACCGCACCAGGAT-3’
Oas1-R	mouse	5’-TAAGAGCATGTCGCACAGCG-3’
Irf7-F	mouse	5’-CGGTGAGCCTGATGAGCCAATG-3’
Irf7-R	mouse	5’-TTCCATTCTGCACATGCCGGTAAG-3’
Ifna-F	mouse	5’-GTGAAACCAGGCGTCGAACCC-3’
Ifna-R	mouse	5’-CTGTACTGCTGAACCATGCTGTCC-3’
APP-F	mouse	5’-TACAGCTTCACCACCACAGC-3’
APP-R	mouse	5’-AAGGAAGGCTGGAAGAGAGC-3’
PS1-F	mouse	5’-TCAGGATGCGTCCACCAAGAAG-3’
PS1-R	mouse	5’-TGTGTCCACGGCGGCAATCATC-3’
Pai1-F	mouse	5’-GGAAGCGAATCAATGGACTCTGG-3’
Pai1-R	mouse	5’-GCATCGACATCTGTACCAGACC-3’
Il6-F	mouse	5’-ATCGCCCTGTGGATGACTGAGT-3’
Il6-R	mouse	5’-GCCAGGAGAAATCAAACAGAGGC-3’
Mmp3-F	mouse	5’-GCCTGTTCCTGTGATGTGGAG-3’
Mmp3-R	mouse	5’-TGCCCACAGACATTCATACAGTTTC-3’
GAPDH-F	mouse	5’-TTCCTACCCCCAATGTATCCG-3’
GAPDH-R	mouse	5’-CATGAGGTCCACCACCCTGTT-3’
