# Supplementary material for: Lamivudine improves cognitive decline in SAMP8 mice: Integrating in vivo pharmacological evaluation and network pharmacology
Source: J Cell Mol Med. 2021 Aug 10;25(17):8490–503. doi: 10.1111/jcmm.16811 (PMC8419189; doi:10.1111/jcmm.16811)
Supplement: Supplementary file 3 — Table S3 [file JCMM-25-8490-s004.csv]

Supplementary Table S3
The putative targets for 3TC collected from Pharmmapper database and ChEMBL database.
Target from ChEMBL			Target from Pharmmapper
Cytochrome P450 2D6			Androgen receptor
Dopamine D2 receptor			Cholinesterase
Estrogen receptor beta			cAMP-specific 3,5-cyclic phosphodiesterase 4B
Matrix metalloproteinase-1			Carbonic anhydrase 2
Norepinephrine transporter			Glucosylceramidase
Cytochrome P450 2C9			Triggering receptor expressed on myeloid cells 1
HERG			Transthyretin
Serotonin transporter			Epidermal growth factor receptor
Thromboxane-A synthase			Beta-secretase 1
Multidrug resistance-associated protein 4			Probable ATP-dependent RNA helicase DDX6
Muscarinic acetylcholine receptor M4			Bone morphogenetic protein 7
Angiotensin II type 2 (AT-2) receptor			NONE
Alpha-2b adrenergic receptor			Vascular endothelial growth factor receptor 2
MAP kinase ERK2			Ephrin type-B receptor 4
C-C chemokine receptor type 2			Cathepsin B
Phosphodiesterase 5A			Mineralocorticoid receptor
MAP kinase p38 alpha			Cell division protein kinase 2
Epidermal growth factor receptor erbB1			Liver carboxylesterase 1
Solute carrier family 22 member 6			Collagenase 3
Cytochrome P450 2C19			Mitogen-activated protein kinase 14
Calcitonin receptor			Estrogen-related receptor gamma
Muscarinic acetylcholine receptor M1			Complement factor B
Leukocyte elastase			Dipeptidyl peptidase 4
Nitric-oxide synthase			cGMP-specific 3,5-cyclic phosphodiesterase
Muscarinic acetylcholine receptor M5			Heat shock protein HSP 90-alpha
Acetylcholinesterase			3-phosphoinositide-dependent protein kinase 1
Alpha-1b adrenergic receptor			Prothrombin
Tyrosine-protein kinase LCK			Estrogen receptor
Voltage-gated L-type calcium channel			Protein farnesyltransferase/geranylgeranyltransferase type-1 subunit alpha
Neurokinin 2 receptor			Peptidyl-prolyl cis-trans isomerase A
Melanocortin receptor 4			Serine/threonine-protein kinase Chk1
Vascular endothelial growth factor receptor 1			ADAM 17
Melanocortin receptor 3			Death-associated protein kinase 1
C-C chemokine receptor type 5			Angiogenin
Endothelin receptor ET-A			Coagulation factor X
Microtubule-associated protein tau			Glutathione reductase, mitochondrial
Prelamin-A/C			Macrophage migration inhibitory factor
Kappa opioid receptor			S-methyl-5-thioadenosine phosphorylase
Serotonin 2b (5-HT2b) receptor			Serine/threonine-protein kinase PLK1
Matrix metalloproteinase 9			Aldo-keto reductase family 1 member C3
Sigma opioid receptor			cAMP-specific 3,5-cyclic phosphodiesterase 4D
Dopamine D4 receptor			Proto-oncogene serine/threonine-protein kinase Pim-1
Caspase-1			Thymidylate synthase
Dopamine D1 receptor			Dihydrofolate reductase
Dopamine D3 receptor			GTP-binding protein Rheb
Alpha-2c adrenergic receptor			Estradiol 17-beta-dehydrogenase 1
Serotonin 2a (5-HT2a) receptor			Catenin alpha-1
Monoamine oxidase A			Urokinase-type plasminogen activator
Estrogen receptor alpha			Galectin-7
"Cytochrome P450 2A6			Proto-oncogene tyrosine-protein kinase Src
Muscarinic acetylcholine receptor M3			Zinc-alpha-2-glycoprotein
Interleukin-8 receptor A			NAD(P)H dehydrogenase [quinone] 1
Neurokinin 1 receptor			Cathepsin K
Histamine H2 receptor			RAC-alpha serine/threonine-protein kinase
Cyclooxygenase-1			Kinesin-like protein KIF11
Cannabinoid CB1 receptor			Carbonyl reductase [NADPH] 1
Alpha-1d adrenergic receptor			Lithostathine-1-alpha
Cysteinyl leukotriene receptor 1			Cyclin-A2
Cytochrome P450 2E1			Corticosteroid 11-beta-dehydrogenase isozyme 1
Mu opioid receptor			Interferon-stimulated gene 20 kDa protein
Beta-2 adrenergic receptor			Proto-oncogene tyrosine-protein kinase LCK
Interleukin-8 receptor B			Tyrosine-protein phosphatase non-receptor type 1
ATP-binding cassette sub-family G member 2			Baculoviral IAP repeat-containing protein 4
Platelet activating factor receptor			S-adenosylmethionine decarboxylase proenzyme
Adenosine A1 receptor			Serine/threonine-protein kinase 6
Serotonin 6 (5-HT6) receptor			Hexokinase-1
Beta-3 adrenergic receptor			Copper transport protein ATOX1
HMG-CoA reductase			Neutrophil collagenase
Beta-1 adrenergic receptor			Branched-chain-amino-acid aminotransferase, mitochondrial
Bile salt export pump			Sex hormone-binding globulin
Muscarinic acetylcholine receptor M2			Glycogen synthase kinase-3 beta
Vasopressin V1a receptor			Caspase-3
Bradykinin B2 receptor			Lanosterol synthase
Glucocorticoid receptor			Adenosylhomocysteinase
Receptor protein-tyrosine kinase erbB-2			Methionine aminopeptidase 2
Histamine H1 receptor			Ornithine carbamoyltransferase, mitochondrial
C-C chemokine receptor type 4			Hepatocyte growth factor receptor
Adenosine A3 receptor			Heat shock cognate 71 kDa protein
Cytochrome P450 1A2			cGMP-inhibited 3,5-cyclic phosphodiesterase B
Protein kinase C alpha			Stromelysin-1
Multidrug resistance-associated protein 1			Activated CDC42 kinase 1
Adenosine A2a receptor			Phenylalanine-4-hydroxylase
Dopamine transporter			Superoxide dismutase [Mn], mitochondrial
Neuropeptide Y receptor type 1			Macrophage metalloelastase
Cyclooxygenase-2			Tyrosyl-tRNA synthetase, cytoplasmic
Cathepsin G			Progesterone receptor
MAP kinase ERK1			Inositol monophosphatase
Canalicular multispecific organic anion transporter 2			Uridine-cytidine kinase 2
Alpha-2a adrenergic receptor			Beta-hexosaminidase subunit beta
Carbonic anhydrase II			Heat shock protein homolog SSE1
Delta opioid receptor			NAD-dependent malic enzyme, mitochondrial
Vasoactive intestinal polypeptide receptor 1			Purine nucleoside phosphorylase
Cholecystokinin A receptor			Aldo-keto reductase family 1 member C1
Serine/threonine protein phosphatase 2B catalytic subunit alpha isoform			Thymidine kinase, cytosolic
Serotonin 2c (5-HT2c) receptor			Deoxycytidine kinase
Melanocortin receptor 5			Estrogen receptor beta
Serum albumin			Insulin receptor
Tyrosine-protein kinase FYN			Endoplasmic reticulum mannosyl-oligosaccharide 1,2-alpha-mannosidase
Neuropeptide Y receptor type 2			Glutathione S-transferase P
Canalicular multispecific organic anion transporter 1			Bile salt sulfotransferase
Leukocyte common antigen			ADP-ribosyl cyclase 2
Cytochrome P450 3A4			Cytochrome P450 2C9
			Basic fibroblast growth factor receptor 1
			Serum albumin
			Galactosylgalactosylxylosylprotein 3-beta-glucuronosyltransferase 1
			Baculoviral IAP repeat-containing protein 7
			Uridine 5-monophosphate synthase
			Ras-related protein Rab-11A
			Glucokinase
			Phosphoenolpyruvate carboxykinase, cytosolic [GTP]
			Oxysterols receptor LXR-beta
			C-C motif chemokine 5
			Histone deacetylase 8
			Protein-glutamine gamma-glutamyltransferase E
			Oxysterols receptor LXR-alpha
			Interleukin-2
			Matrilysin
			Ribosyldihydronicotinamide dehydrogenase [quinone]
			Serine hydroxymethyltransferase, cytosolic
			Tyrosine-protein kinase JAK3
			Leukocyte elastase
			Cytidine deaminase
			Aldose reductase
			Coagulation factor VII
			Insulin-like growth factor 1 receptor
			Bis(5-adenosyl)-triphosphatase
			Glutathione S-transferase A1
			T-cell surface glycoprotein CD1a
			Adenosine kinase
			Thyroid hormone receptor beta
			Retinoic acid receptor RXR-alpha
			Fatty acid-binding protein, adipocyte
			Angiotensin-converting enzyme
			Serine protease hepsin
			cAMP-dependent protein kinase catalytic subunit alpha
			Histo-blood group ABO system transferase
			Inosine-5-monophosphate dehydrogenase 2
			Glycogen phosphorylase, liver form
			B-Raf proto-oncogene serine/threonine-protein kinase
			Eosinophil cationic protein
			TGF-beta receptor type-1
			Alcohol dehydrogenase 1C
			[Pyruvate dehydrogenase [lipoamide]] kinase isozyme 2, mitochondrial
			cAMP-dependent protein kinase, alpha-catalytic subunit
			Thyroid hormone receptor alpha
			Ephrin type-A receptor 2
			Tyrosine-protein kinase HCK
			Nuclear receptor subfamily 1 group I member 2
			Focal adhesion kinase 1
			Tryptophan 5-hydroxylase 1
			Glucose-6-phosphate isomerase
			Prostatic acid phosphatase
			Ras-related protein Rab-5A
			Salivary alpha-amylase
			Ras-related C3 botulinum toxin substrate 2
			Dihydroorotate dehydrogenase, mitochondrial
			Glutathione S-transferase theta-2
			Mast/stem cell growth factor receptor
			Histone-lysine N-methyltransferase SETD7
			L-serine dehydratase
			Nicotinamide mononucleotide adenylyltransferase 1
			Serine--pyruvate aminotransferase
			Chitotriosidase-1
			Cell division protein kinase 6
			Transforming protein RhoA
