# Supplementary material for: Lamivudine improves cognitive decline in SAMP8 mice: Integrating in vivo pharmacological evaluation and network pharmacology
Source: J Cell Mol Med. 2021 Aug 10;25(17):8490–503. doi: 10.1111/jcmm.16811 (PMC8419189; doi:10.1111/jcmm.16811)
Supplement: Supplementary file 4 — Table S4 [file JCMM-25-8490-s002.xlsx]

Supplementary Table S4
GO term analysis of biological processes.
#term ID	term description	observed gene count	background gene count	false discovery rate	matching proteins in your network (IDs)	matching proteins in your network (labels)
GO:0001101	response to acid chemical	12	323	7.85E-11	ENSP00000275493,ENSP00000285930,ENSP00000311032,ENSP00000315644,ENSP00000346671,ENSP00000359478,ENSP00000362680,ENSP00000381607,ENSP00000396308,ENSP00000419692,ENSP00000440689,ENSP00000451828	ABCC2,AKR1B1,AKT1,CASP3,CYP2E1,DHFR,EGFR,FYN,GSTP1,RXRA,SRC,TYMS
GO:1901698	response to nitrogen compound	15	988	2.83E-09	ENSP00000275493,ENSP00000282096,ENSP00000285930,ENSP00000304669,ENSP00000305372,ENSP00000311032,ENSP00000315644,ENSP00000346671,ENSP00000359478,ENSP00000362680,ENSP00000381607,ENSP00000396308,ENSP00000399745,ENSP00000440689,ENSP00000451828	ABCC2,ADRB2,AKR1B1,AKT1,CASP3,CHRM2,CTNNA1,CYP2E1,DHFR,EGFR,FYN,GSTP1,PDE3B,SRC,TYMS
GO:1901700	response to oxygen-containing compound	17	1427	2.83E-09	ENSP00000275493,ENSP00000282096,ENSP00000285930,ENSP00000304669,ENSP00000305372,ENSP00000311032,ENSP00000315644,ENSP00000346671,ENSP00000359478,ENSP00000361405,ENSP00000362680,ENSP00000381607,ENSP00000396308,ENSP00000399745,ENSP00000419692,ENSP00000440689,ENSP00000451828	ABCC2,ADRB2,AKR1B1,AKT1,CASP3,CHRM2,CTNNA1,CYP2E1,DHFR,EGFR,FYN,GSTP1,MMP9,PDE3B,RXRA,SRC,TYMS
GO:0010243	response to organonitrogen compound	14	876	6.19E-09	ENSP00000275493,ENSP00000282096,ENSP00000285930,ENSP00000304669,ENSP00000305372,ENSP00000311032,ENSP00000315644,ENSP00000346671,ENSP00000359478,ENSP00000362680,ENSP00000381607,ENSP00000396308,ENSP00000440689,ENSP00000451828	ABCC2,ADRB2,AKR1B1,AKT1,CASP3,CTNNA1,CYP2E1,DHFR,EGFR,FYN,GSTP1,PDE3B,SRC,TYMS
GO:0042221	response to chemical	24	4153	6.19E-09	ENSP00000237612,ENSP00000275493,ENSP00000282096,ENSP00000285930,ENSP00000295897,ENSP00000304669,ENSP00000305372,ENSP00000311032,ENSP00000315644,ENSP00000335153,ENSP00000337915,ENSP00000346671,ENSP00000353720,ENSP00000359478,ENSP00000361405,ENSP00000362680,ENSP00000381607,ENSP00000382342,ENSP00000396308,ENSP00000399745,ENSP00000408695,ENSP00000419692,ENSP00000440689,ENSP00000451828	ABCC1,ABCC2,ABCG2,ADRB2,AKR1B1,AKT1,ALB,CASP3,CES1,CHRM2,CTNNA1,CYP2E1,CYP3A4,DHFR,EGFR,FYN,GSTP1,HSP90AA1,MMP9,PDE3B,PRKCA,RXRA,SRC,TYMS
GO:0042493	response to drug	14	900	6.19E-09	ENSP00000237612,ENSP00000275493,ENSP00000304669,ENSP00000311032,ENSP00000315644,ENSP00000337915,ENSP00000346671,ENSP00000359478,ENSP00000362680,ENSP00000381607,ENSP00000382342,ENSP00000396308,ENSP00000399745,ENSP00000440689	ABCC1,ABCC2,ABCG2,CASP3,CHRM2,CTNNA1,CYP2E1,CYP3A4,DHFR,EGFR,FYN,GSTP1,SRC,TYMS
GO:0070887	cellular response to chemical stimulus	20	2672	1.35E-08	ENSP00000275493,ENSP00000282096,ENSP00000285930,ENSP00000295897,ENSP00000304669,ENSP00000305372,ENSP00000311032,ENSP00000335153,ENSP00000337915,ENSP00000346671,ENSP00000353720,ENSP00000359478,ENSP00000361405,ENSP00000362680,ENSP00000381607,ENSP00000382342,ENSP00000399745,ENSP00000419692,ENSP00000440689,ENSP00000451828	ABCC1,ABCC2,ADRB2,AKR1B1,AKT1,ALB,CASP3,CES1,CHRM2,CTNNA1,CYP2E1,CYP3A4,EGFR,FYN,GSTP1,HSP90AA1,MMP9,PDE3B,RXRA,SRC
GO:0000302	response to reactive oxygen species	8	189	1.28E-07	ENSP00000275493,ENSP00000311032,ENSP00000346671,ENSP00000361405,ENSP00000362680,ENSP00000381607,ENSP00000440689,ENSP00000451828	AKT1,CASP3,CYP2E1,EGFR,FYN,GSTP1,MMP9,SRC
GO:1901699	cellular response to nitrogen compound	11	568	1.28E-07	ENSP00000275493,ENSP00000282096,ENSP00000285930,ENSP00000304669,ENSP00000305372,ENSP00000311032,ENSP00000346671,ENSP00000362680,ENSP00000381607,ENSP00000399745,ENSP00000451828	ADRB2,AKR1B1,AKT1,CASP3,CHRM2,CTNNA1,EGFR,FYN,GSTP1,PDE3B,SRC
GO:0051716	cellular response to stimulus	26	6212	1.71E-07	ENSP00000275493,ENSP00000282096,ENSP00000285930,ENSP00000295897,ENSP00000304669,ENSP00000305372,ENSP00000308541,ENSP00000311032,ENSP00000315011,ENSP00000335153,ENSP00000337915,ENSP00000346671,ENSP00000353720,ENSP00000359478,ENSP00000361405,ENSP00000362680,ENSP00000364212,ENSP00000381607,ENSP00000382342,ENSP00000396308,ENSP00000399745,ENSP00000408695,ENSP00000419692,ENSP00000440689,ENSP00000450482…	ABCC1,ABCC2,ADRB2,AKR1B1,AKT1,ALB,BDKRB2,CASP3,CDA,CES1,CHRM2,CTNNA1,CYP2E1,CYP3A4,DHFR,EDNRA,EGFR,F2,FYN,GSTP1,HSP90AA1,MMP9,PDE3B,PRKCA,RXRA,SRC
GO:0010033	response to organic substance	19	2815	2.43E-07	ENSP00000275493,ENSP00000282096,ENSP00000285930,ENSP00000304669,ENSP00000305372,ENSP00000311032,ENSP00000315644,ENSP00000335153,ENSP00000346671,ENSP00000359478,ENSP00000361405,ENSP00000362680,ENSP00000381607,ENSP00000396308,ENSP00000399745,ENSP00000408695,ENSP00000419692,ENSP00000440689,ENSP00000451828	ABCC2,ADRB2,AKR1B1,AKT1,CASP3,CHRM2,CTNNA1,CYP2E1,DHFR,EGFR,FYN,GSTP1,HSP90AA1,MMP9,PDE3B,PRKCA,RXRA,SRC,TYMS
GO:0050896	response to stimulus	28	7824	2.43E-07	ENSP00000237612,ENSP00000275493,ENSP00000282096,ENSP00000285930,ENSP00000295897,ENSP00000304669,ENSP00000305372,ENSP00000308541,ENSP00000311032,ENSP00000315011,ENSP00000315644,ENSP00000335153,ENSP00000337915,ENSP00000346671,ENSP00000353720,ENSP00000359478,ENSP00000361405,ENSP00000362680,ENSP00000364212,ENSP00000381607,ENSP00000382342,ENSP00000396308,ENSP00000399745,ENSP00000408695,ENSP00000419692…	ABCC1,ABCC2,ABCG2,ADRB2,AKR1B1,AKT1,ALB,BDKRB2,CASP3,CDA,CES1,CHRM2,CTNNA1,CYP2E1,CYP3A4,DHFR,EDNRA,EGFR,F2,FYN,GSTP1,HSP90AA1,MMP9,PDE3B,PRKCA,RXRA,SRC,TYMS
GO:0071417	cellular response to organonitrogen compound	10	485	3.31E-07	ENSP00000275493,ENSP00000282096,ENSP00000285930,ENSP00000304669,ENSP00000305372,ENSP00000311032,ENSP00000346671,ENSP00000362680,ENSP00000381607,ENSP00000451828	ADRB2,AKR1B1,AKT1,CASP3,CTNNA1,EGFR,FYN,GSTP1,PDE3B,SRC
GO:0007169	transmembrane receptor protein tyrosine kinase signaling pathway	10	499	3.56E-07	ENSP00000275493,ENSP00000305372,ENSP00000311032,ENSP00000335153,ENSP00000346671,ENSP00000361405,ENSP00000362680,ENSP00000408695,ENSP00000450482,ENSP00000451828	ADRB2,AKT1,BDKRB2,CASP3,EGFR,FYN,HSP90AA1,MMP9,PRKCA,SRC
GO:0009725	response to hormone	12	854	3.56E-07	ENSP00000275493,ENSP00000282096,ENSP00000285930,ENSP00000311032,ENSP00000315644,ENSP00000346671,ENSP00000359478,ENSP00000362680,ENSP00000381607,ENSP00000399745,ENSP00000419692,ENSP00000451828	ABCC2,AKR1B1,AKT1,CASP3,CHRM2,EGFR,FYN,GSTP1,PDE3B,RXRA,SRC,TYMS
GO:0043066	negative regulation of apoptotic process	12	859	3.56E-07	ENSP00000275493,ENSP00000285930,ENSP00000295897,ENSP00000304669,ENSP00000311032,ENSP00000346671,ENSP00000361405,ENSP00000362680,ENSP00000381607,ENSP00000408695,ENSP00000450482,ENSP00000451828	AKR1B1,AKT1,ALB,BDKRB2,CASP3,CTNNA1,EGFR,FYN,GSTP1,MMP9,PRKCA,SRC
GO:0009719	response to endogenous stimulus	14	1353	3.95E-07	ENSP00000275493,ENSP00000282096,ENSP00000285930,ENSP00000304669,ENSP00000305372,ENSP00000311032,ENSP00000315644,ENSP00000346671,ENSP00000359478,ENSP00000362680,ENSP00000381607,ENSP00000399745,ENSP00000419692,ENSP00000451828	ABCC2,ADRB2,AKR1B1,AKT1,CASP3,CHRM2,CTNNA1,EGFR,FYN,GSTP1,PDE3B,RXRA,SRC,TYMS
GO:0071495	cellular response to endogenous stimulus	13	1106	3.95E-07	ENSP00000275493,ENSP00000282096,ENSP00000285930,ENSP00000304669,ENSP00000305372,ENSP00000311032,ENSP00000346671,ENSP00000359478,ENSP00000362680,ENSP00000381607,ENSP00000399745,ENSP00000419692,ENSP00000451828	ABCC2,ADRB2,AKR1B1,AKT1,CASP3,CHRM2,CTNNA1,EGFR,FYN,GSTP1,PDE3B,RXRA,SRC
GO:0006979	response to oxidative stress	9	373	4.25E-07	ENSP00000275493,ENSP00000311032,ENSP00000346671,ENSP00000359478,ENSP00000361405,ENSP00000362680,ENSP00000381607,ENSP00000440689,ENSP00000451828	ABCC2,AKT1,CASP3,CYP2E1,EGFR,FYN,GSTP1,MMP9,SRC
GO:1901701	cellular response to oxygen-containing compound	12	896	4.25E-07	ENSP00000275493,ENSP00000282096,ENSP00000285930,ENSP00000304669,ENSP00000305372,ENSP00000346671,ENSP00000359478,ENSP00000361405,ENSP00000362680,ENSP00000381607,ENSP00000399745,ENSP00000451828	ABCC2,ADRB2,AKR1B1,AKT1,CHRM2,CTNNA1,EGFR,FYN,GSTP1,MMP9,PDE3B,SRC
GO:2000377	regulation of reactive oxygen species metabolic process	7	169	7.60E-07	ENSP00000275493,ENSP00000308541,ENSP00000335153,ENSP00000346671,ENSP00000381607,ENSP00000396308,ENSP00000451828	AKT1,DHFR,EGFR,F2,FYN,GSTP1,HSP90AA1
GO:0006950	response to stress	19	3267	1.41E-06	ENSP00000275493,ENSP00000285930,ENSP00000295897,ENSP00000304669,ENSP00000305372,ENSP00000308541,ENSP00000311032,ENSP00000315011,ENSP00000335153,ENSP00000346671,ENSP00000359478,ENSP00000361405,ENSP00000362680,ENSP00000381607,ENSP00000396308,ENSP00000408695,ENSP00000440689,ENSP00000450482,ENSP00000451828	ABCC2,ADRB2,AKR1B1,AKT1,ALB,BDKRB2,CASP3,CTNNA1,CYP2E1,DHFR,EDNRA,EGFR,F2,FYN,GSTP1,HSP90AA1,MMP9,PRKCA,SRC
GO:0009636	response to toxic substance	9	468	2.32E-06	ENSP00000295897,ENSP00000311032,ENSP00000315644,ENSP00000346671,ENSP00000353720,ENSP00000359478,ENSP00000362680,ENSP00000381607,ENSP00000440689	ABCC2,ALB,CASP3,CES1,CYP2E1,FYN,GSTP1,SRC,TYMS
GO:0051186	cofactor metabolic process	9	467	2.32E-06	ENSP00000275493,ENSP00000285930,ENSP00000290765,ENSP00000315644,ENSP00000335153,ENSP00000381607,ENSP00000382342,ENSP00000396308,ENSP00000451828	ABCC1,AKR1B1,AKT1,DHFR,EGFR,GSTP1,GSTT2B,HSP90AA1,TYMS
GO:0010035	response to inorganic substance	9	491	3.28E-06	ENSP00000275493,ENSP00000285930,ENSP00000311032,ENSP00000346671,ENSP00000359478,ENSP00000361405,ENSP00000362680,ENSP00000440689,ENSP00000451828	ABCC2,AKR1B1,AKT1,CASP3,CYP2E1,EGFR,FYN,MMP9,SRC
GO:2001234	negative regulation of apoptotic signaling pathway	7	218	3.28E-06	ENSP00000304669,ENSP00000346671,ENSP00000361405,ENSP00000362680,ENSP00000381607,ENSP00000450482,ENSP00000451828	AKT1,BDKRB2,CTNNA1,FYN,GSTP1,MMP9,SRC
GO:0065008	regulation of biological quality	19	3559	4.75E-06	ENSP00000237612,ENSP00000275493,ENSP00000285930,ENSP00000295897,ENSP00000305372,ENSP00000308541,ENSP00000311032,ENSP00000315011,ENSP00000335153,ENSP00000337915,ENSP00000346671,ENSP00000355995,ENSP00000359478,ENSP00000362680,ENSP00000381607,ENSP00000382342,ENSP00000408695,ENSP00000450482,ENSP00000451828	ABCC1,ABCC2,ABCG2,ADRB2,AKR1B1,AKT1,ALB,BDKRB2,CASP3,CYP3A4,EDNRA,EGFR,F2,FYN,GSTP1,HSD11B1,HSP90AA1,PRKCA,SRC
GO:0038127	ERBB signaling pathway	5	72	7.96E-06	ENSP00000275493,ENSP00000335153,ENSP00000362680,ENSP00000408695,ENSP00000451828	AKT1,EGFR,HSP90AA1,PRKCA,SRC
GO:0042592	homeostatic process	13	1491	7.96E-06	ENSP00000237612,ENSP00000275493,ENSP00000285930,ENSP00000305372,ENSP00000308541,ENSP00000311032,ENSP00000315011,ENSP00000335153,ENSP00000359478,ENSP00000362680,ENSP00000381607,ENSP00000450482,ENSP00000451828	ABCC2,ABCG2,ADRB2,AKR1B1,AKT1,BDKRB2,CASP3,EDNRA,EGFR,F2,GSTP1,HSP90AA1,SRC
GO:0031960	response to corticosteroid	6	154	9.64E-06	ENSP00000275493,ENSP00000311032,ENSP00000315644,ENSP00000359478,ENSP00000362680,ENSP00000381607	ABCC2,CASP3,EGFR,GSTP1,SRC,TYMS
GO:0071466	cellular response to xenobiotic stimulus	6	157	1.04E-05	ENSP00000275493,ENSP00000337915,ENSP00000353720,ENSP00000359478,ENSP00000381607,ENSP00000440689	ABCC2,CES1,CYP2E1,CYP3A4,EGFR,GSTP1
GO:0009605	response to external stimulus	14	1857	1.10E-05	ENSP00000275493,ENSP00000295897,ENSP00000305372,ENSP00000308541,ENSP00000311032,ENSP00000315644,ENSP00000346671,ENSP00000359478,ENSP00000362680,ENSP00000381607,ENSP00000382342,ENSP00000399745,ENSP00000408695,ENSP00000451828	ABCC1,ABCC2,ADRB2,AKT1,ALB,CASP3,CHRM2,EGFR,F2,FYN,GSTP1,PRKCA,SRC,TYMS
GO:0032870	cellular response to hormone stimulus	9	585	1.10E-05	ENSP00000275493,ENSP00000282096,ENSP00000346671,ENSP00000359478,ENSP00000362680,ENSP00000381607,ENSP00000399745,ENSP00000419692,ENSP00000451828	ABCC2,AKT1,CHRM2,EGFR,FYN,GSTP1,PDE3B,RXRA,SRC
GO:0003018	vascular process in circulatory system	6	162	1.15E-05	ENSP00000275493,ENSP00000305372,ENSP00000315011,ENSP00000362680,ENSP00000450482,ENSP00000451828	ADRB2,AKT1,BDKRB2,EDNRA,EGFR,SRC
GO:0071310	cellular response to organic substance	15	2219	1.22E-05	ENSP00000275493,ENSP00000282096,ENSP00000285930,ENSP00000304669,ENSP00000305372,ENSP00000311032,ENSP00000335153,ENSP00000346671,ENSP00000359478,ENSP00000361405,ENSP00000362680,ENSP00000381607,ENSP00000399745,ENSP00000419692,ENSP00000451828	ABCC2,ADRB2,AKR1B1,AKT1,CASP3,CHRM2,CTNNA1,EGFR,FYN,GSTP1,HSP90AA1,MMP9,PDE3B,RXRA,SRC
GO:1901652	response to peptide	8	431	1.35E-05	ENSP00000282096,ENSP00000285930,ENSP00000305372,ENSP00000346671,ENSP00000359478,ENSP00000362680,ENSP00000381607,ENSP00000451828	ABCC2,ADRB2,AKR1B1,AKT1,FYN,GSTP1,PDE3B,SRC
GO:0009628	response to abiotic stimulus	11	1052	1.40E-05	ENSP00000275493,ENSP00000285930,ENSP00000305372,ENSP00000311032,ENSP00000315011,ENSP00000335153,ENSP00000346671,ENSP00000359478,ENSP00000362680,ENSP00000450482,ENSP00000451828	ABCC2,ADRB2,AKR1B1,AKT1,BDKRB2,CASP3,EDNRA,EGFR,FYN,HSP90AA1,SRC
GO:1901653	cellular response to peptide	7	289	1.44E-05	ENSP00000282096,ENSP00000285930,ENSP00000305372,ENSP00000346671,ENSP00000362680,ENSP00000381607,ENSP00000451828	ADRB2,AKR1B1,AKT1,FYN,GSTP1,PDE3B,SRC
GO:0017144	drug metabolic process	9	622	1.53E-05	ENSP00000275493,ENSP00000285930,ENSP00000315644,ENSP00000337915,ENSP00000359478,ENSP00000382342,ENSP00000396308,ENSP00000440689,ENSP00000451828	ABCC1,ABCC2,AKR1B1,AKT1,CYP2E1,CYP3A4,DHFR,EGFR,TYMS
GO:0051248	negative regulation of protein metabolic process	11	1075	1.61E-05	ENSP00000275493,ENSP00000308541,ENSP00000311032,ENSP00000315644,ENSP00000346671,ENSP00000361405,ENSP00000362680,ENSP00000381607,ENSP00000396308,ENSP00000450482,ENSP00000451828	AKT1,BDKRB2,CASP3,DHFR,EGFR,F2,FYN,GSTP1,MMP9,SRC,TYMS
GO:1901655	cellular response to ketone	5	90	1.65E-05	ENSP00000275493,ENSP00000285930,ENSP00000359478,ENSP00000362680,ENSP00000451828	ABCC2,AKR1B1,AKT1,EGFR,SRC
GO:0031667	response to nutrient levels	8	455	1.76E-05	ENSP00000275493,ENSP00000295897,ENSP00000305372,ENSP00000315644,ENSP00000346671,ENSP00000362680,ENSP00000381607,ENSP00000451828	ADRB2,AKT1,ALB,EGFR,FYN,GSTP1,SRC,TYMS
GO:0001932	regulation of protein phosphorylation	12	1370	1.82E-05	ENSP00000275493,ENSP00000305372,ENSP00000308541,ENSP00000311032,ENSP00000335153,ENSP00000346671,ENSP00000361405,ENSP00000362680,ENSP00000381607,ENSP00000408695,ENSP00000450482,ENSP00000451828	ADRB2,AKT1,BDKRB2,CASP3,EGFR,F2,FYN,GSTP1,HSP90AA1,MMP9,PRKCA,SRC
GO:0019220	regulation of phosphate metabolic process	13	1657	1.82E-05	ENSP00000275493,ENSP00000305372,ENSP00000308541,ENSP00000311032,ENSP00000335153,ENSP00000346671,ENSP00000361405,ENSP00000362680,ENSP00000364212,ENSP00000381607,ENSP00000408695,ENSP00000450482,ENSP00000451828	ADRB2,AKT1,BDKRB2,CASP3,CDA,EGFR,F2,FYN,GSTP1,HSP90AA1,MMP9,PRKCA,SRC
GO:0046677	response to antibiotic	7	305	1.82E-05	ENSP00000311032,ENSP00000315644,ENSP00000335153,ENSP00000346671,ENSP00000362680,ENSP00000381607,ENSP00000440689	CASP3,CYP2E1,FYN,GSTP1,HSP90AA1,SRC,TYMS
GO:1901654	response to ketone	6	183	1.82E-05	ENSP00000275493,ENSP00000285930,ENSP00000315644,ENSP00000359478,ENSP00000362680,ENSP00000451828	ABCC2,AKR1B1,AKT1,EGFR,SRC,TYMS
GO:2000379	positive regulation of reactive oxygen species metabolic process	5	94	1.82E-05	ENSP00000275493,ENSP00000308541,ENSP00000335153,ENSP00000381607,ENSP00000451828	AKT1,EGFR,F2,GSTP1,HSP90AA1
GO:0014070	response to organic cyclic compound	10	873	1.94E-05	ENSP00000275493,ENSP00000304669,ENSP00000311032,ENSP00000315644,ENSP00000359478,ENSP00000362680,ENSP00000381607,ENSP00000396308,ENSP00000419692,ENSP00000451828	ABCC2,AKT1,CASP3,CTNNA1,DHFR,EGFR,GSTP1,RXRA,SRC,TYMS
GO:0048545	response to steroid hormone	7	324	2.37E-05	ENSP00000275493,ENSP00000311032,ENSP00000315644,ENSP00000359478,ENSP00000362680,ENSP00000381607,ENSP00000419692	ABCC2,CASP3,EGFR,GSTP1,RXRA,SRC,TYMS
GO:2001237	negative regulation of extrinsic apoptotic signaling pathway	5	104	2.63E-05	ENSP00000304669,ENSP00000346671,ENSP00000362680,ENSP00000381607,ENSP00000451828	AKT1,CTNNA1,FYN,GSTP1,SRC
GO:0048731	system development	19	4144	3.07E-05	ENSP00000275493,ENSP00000282096,ENSP00000285930,ENSP00000304669,ENSP00000308541,ENSP00000311032,ENSP00000315011,ENSP00000315644,ENSP00000335153,ENSP00000346671,ENSP00000355995,ENSP00000361405,ENSP00000362680,ENSP00000381607,ENSP00000396308,ENSP00000399745,ENSP00000408695,ENSP00000419692,ENSP00000451828	AKR1B1,AKT1,CASP3,CHRM2,CTNNA1,DHFR,EDNRA,EGFR,F2,FYN,GSTP1,HSD11B1,HSP90AA1,MMP9,PDE3B,PRKCA,RXRA,SRC,TYMS
GO:0071407	cellular response to organic cyclic compound	8	505	3.07E-05	ENSP00000275493,ENSP00000304669,ENSP00000311032,ENSP00000359478,ENSP00000362680,ENSP00000381607,ENSP00000419692,ENSP00000451828	ABCC2,AKT1,CASP3,CTNNA1,EGFR,GSTP1,RXRA,SRC
GO:1902531	regulation of intracellular signal transduction	13	1764	3.07E-05	ENSP00000275493,ENSP00000282096,ENSP00000285930,ENSP00000305372,ENSP00000308541,ENSP00000335153,ENSP00000346671,ENSP00000361405,ENSP00000362680,ENSP00000381607,ENSP00000408695,ENSP00000450482,ENSP00000451828	ADRB2,AKR1B1,AKT1,BDKRB2,EGFR,F2,FYN,GSTP1,HSP90AA1,MMP9,PDE3B,PRKCA,SRC
GO:0044281	small molecule metabolic process	13	1779	3.15E-05	ENSP00000237612,ENSP00000285930,ENSP00000315644,ENSP00000337915,ENSP00000353720,ENSP00000359478,ENSP00000364212,ENSP00000381607,ENSP00000382342,ENSP00000396308,ENSP00000419692,ENSP00000440689,ENSP00000451828	ABCC1,ABCC2,ABCG2,AKR1B1,AKT1,CDA,CES1,CYP2E1,CYP3A4,DHFR,GSTP1,RXRA,TYMS
GO:0032268	regulation of cellular protein metabolic process	15	2486	3.35E-05	ENSP00000275493,ENSP00000305372,ENSP00000308541,ENSP00000311032,ENSP00000315644,ENSP00000335153,ENSP00000346671,ENSP00000361405,ENSP00000362680,ENSP00000381607,ENSP00000396308,ENSP00000408695,ENSP00000419692,ENSP00000450482,ENSP00000451828	ADRB2,AKT1,BDKRB2,CASP3,DHFR,EGFR,F2,FYN,GSTP1,HSP90AA1,MMP9,PRKCA,RXRA,SRC,TYMS
GO:0050999	regulation of nitric-oxide synthase activity	4	45	3.40E-05	ENSP00000275493,ENSP00000335153,ENSP00000396308,ENSP00000451828	AKT1,DHFR,EGFR,HSP90AA1
GO:0048468	cell development	12	1493	3.50E-05	ENSP00000275493,ENSP00000304669,ENSP00000311032,ENSP00000315011,ENSP00000315644,ENSP00000335153,ENSP00000346671,ENSP00000362680,ENSP00000381607,ENSP00000396308,ENSP00000408695,ENSP00000451828	AKT1,CASP3,CTNNA1,DHFR,EDNRA,EGFR,FYN,GSTP1,HSP90AA1,PRKCA,SRC,TYMS
GO:0006082	organic acid metabolic process	10	959	3.65E-05	ENSP00000237612,ENSP00000315644,ENSP00000337915,ENSP00000353720,ENSP00000359478,ENSP00000381607,ENSP00000382342,ENSP00000396308,ENSP00000440689,ENSP00000451828	ABCC1,ABCC2,ABCG2,AKT1,CES1,CYP2E1,CYP3A4,DHFR,GSTP1,TYMS
GO:1901564	organonitrogen compound metabolic process	21	5281	4.01E-05	ENSP00000237612,ENSP00000275493,ENSP00000285930,ENSP00000290765,ENSP00000295897,ENSP00000305372,ENSP00000308541,ENSP00000311032,ENSP00000315644,ENSP00000335153,ENSP00000337915,ENSP00000346671,ENSP00000359478,ENSP00000361405,ENSP00000362680,ENSP00000364212,ENSP00000381607,ENSP00000382342,ENSP00000396308,ENSP00000408695,ENSP00000451828	ABCC1,ABCC2,ABCG2,ADRB2,AKR1B1,AKT1,ALB,CASP3,CDA,CYP3A4,DHFR,EGFR,F2,FYN,GSTP1,GSTT2B,HSP90AA1,MMP9,PRKCA,SRC,TYMS
GO:0009611	response to wounding	8	547	4.57E-05	ENSP00000275493,ENSP00000304669,ENSP00000308541,ENSP00000311032,ENSP00000346671,ENSP00000362680,ENSP00000396308,ENSP00000408695	CASP3,CTNNA1,DHFR,EGFR,F2,FYN,PRKCA,SRC
GO:0048878	chemical homeostasis	10	995	4.78E-05	ENSP00000237612,ENSP00000275493,ENSP00000285930,ENSP00000308541,ENSP00000315011,ENSP00000359478,ENSP00000362680,ENSP00000381607,ENSP00000450482,ENSP00000451828	ABCC2,ABCG2,AKR1B1,AKT1,BDKRB2,EDNRA,EGFR,F2,GSTP1,SRC
GO:0032501	multicellular organismal process	23	6507	4.79E-05	ENSP00000275493,ENSP00000282096,ENSP00000285930,ENSP00000295897,ENSP00000304669,ENSP00000305372,ENSP00000308541,ENSP00000311032,ENSP00000315011,ENSP00000315644,ENSP00000335153,ENSP00000346671,ENSP00000355995,ENSP00000359478,ENSP00000361405,ENSP00000362680,ENSP00000381607,ENSP00000396308,ENSP00000399745,ENSP00000408695,ENSP00000419692,ENSP00000450482,ENSP00000451828	ABCC2,ADRB2,AKR1B1,AKT1,ALB,BDKRB2,CASP3,CHRM2,CTNNA1,DHFR,EDNRA,EGFR,F2,FYN,GSTP1,HSD11B1,HSP90AA1,MMP9,PDE3B,PRKCA,RXRA,SRC,TYMS
GO:0097305	response to alcohol	6	233	4.79E-05	ENSP00000304669,ENSP00000315644,ENSP00000346671,ENSP00000381607,ENSP00000440689,ENSP00000451828	AKT1,CTNNA1,CYP2E1,FYN,GSTP1,TYMS
GO:0051704	multi-organism process	14	2222	4.85E-05	ENSP00000275493,ENSP00000285930,ENSP00000295897,ENSP00000308541,ENSP00000311032,ENSP00000315644,ENSP00000346671,ENSP00000359478,ENSP00000361405,ENSP00000362680,ENSP00000381607,ENSP00000399745,ENSP00000419692,ENSP00000451828	ABCC2,AKR1B1,AKT1,ALB,CASP3,CHRM2,EGFR,F2,FYN,GSTP1,MMP9,RXRA,SRC,TYMS
GO:0003013	circulatory system process	7	381	4.93E-05	ENSP00000275493,ENSP00000305372,ENSP00000315011,ENSP00000346671,ENSP00000362680,ENSP00000450482,ENSP00000451828	ADRB2,AKT1,BDKRB2,EDNRA,EGFR,FYN,SRC
GO:0048660	regulation of smooth muscle cell proliferation	5	126	4.93E-05	ENSP00000275493,ENSP00000285930,ENSP00000361405,ENSP00000381607,ENSP00000451828	AKR1B1,AKT1,EGFR,GSTP1,MMP9
GO:0032269	negative regulation of cellular protein metabolic process	10	1014	5.21E-05	ENSP00000308541,ENSP00000311032,ENSP00000315644,ENSP00000346671,ENSP00000361405,ENSP00000362680,ENSP00000381607,ENSP00000396308,ENSP00000450482,ENSP00000451828	AKT1,BDKRB2,CASP3,DHFR,F2,FYN,GSTP1,MMP9,SRC,TYMS
GO:0032502	developmental process	21	5401	5.28E-05	ENSP00000275493,ENSP00000282096,ENSP00000285930,ENSP00000304669,ENSP00000305372,ENSP00000308541,ENSP00000311032,ENSP00000315011,ENSP00000315644,ENSP00000335153,ENSP00000346671,ENSP00000353720,ENSP00000355995,ENSP00000361405,ENSP00000362680,ENSP00000381607,ENSP00000396308,ENSP00000399745,ENSP00000408695,ENSP00000419692,ENSP00000451828	ADRB2,AKR1B1,AKT1,CASP3,CES1,CHRM2,CTNNA1,DHFR,EDNRA,EGFR,F2,FYN,GSTP1,HSD11B1,HSP90AA1,MMP9,PDE3B,PRKCA,RXRA,SRC,TYMS
GO:0097746	regulation of blood vessel diameter	5	129	5.28E-05	ENSP00000275493,ENSP00000305372,ENSP00000315011,ENSP00000450482,ENSP00000451828	ADRB2,AKT1,BDKRB2,EDNRA,EGFR
GO:0030154	cell differentiation	17	3457	5.38E-05	ENSP00000275493,ENSP00000304669,ENSP00000305372,ENSP00000308541,ENSP00000311032,ENSP00000315011,ENSP00000315644,ENSP00000335153,ENSP00000346671,ENSP00000353720,ENSP00000361405,ENSP00000362680,ENSP00000381607,ENSP00000396308,ENSP00000408695,ENSP00000419692,ENSP00000451828	ADRB2,AKT1,CASP3,CES1,CTNNA1,DHFR,EDNRA,EGFR,F2,FYN,GSTP1,HSP90AA1,MMP9,PRKCA,RXRA,SRC,TYMS
GO:0008202	steroid metabolic process	6	248	5.90E-05	ENSP00000285930,ENSP00000337915,ENSP00000353720,ENSP00000355995,ENSP00000419692,ENSP00000440689	AKR1B1,CES1,CYP2E1,CYP3A4,HSD11B1,RXRA
GO:0048523	negative regulation of cellular process	19	4454	6.52E-05	ENSP00000275493,ENSP00000282096,ENSP00000285930,ENSP00000295897,ENSP00000304669,ENSP00000305372,ENSP00000308541,ENSP00000311032,ENSP00000315644,ENSP00000346671,ENSP00000361405,ENSP00000362680,ENSP00000364212,ENSP00000381607,ENSP00000396308,ENSP00000408695,ENSP00000419692,ENSP00000450482,ENSP00000451828	ADRB2,AKR1B1,AKT1,ALB,BDKRB2,CASP3,CDA,CTNNA1,DHFR,EGFR,F2,FYN,GSTP1,MMP9,PDE3B,PRKCA,RXRA,SRC,TYMS
GO:0051384	response to glucocorticoid	5	138	6.52E-05	ENSP00000275493,ENSP00000311032,ENSP00000315644,ENSP00000359478,ENSP00000381607	ABCC2,CASP3,EGFR,GSTP1,TYMS
GO:0006869	lipid transport	6	272	8.84E-05	ENSP00000237612,ENSP00000353720,ENSP00000359478,ENSP00000382342,ENSP00000419692,ENSP00000450482	ABCC1,ABCC2,ABCG2,BDKRB2,CES1,RXRA
GO:0043549	regulation of kinase activity	9	849	8.98E-05	ENSP00000275493,ENSP00000305372,ENSP00000308541,ENSP00000311032,ENSP00000335153,ENSP00000346671,ENSP00000362680,ENSP00000381607,ENSP00000451828	ADRB2,AKT1,CASP3,EGFR,F2,FYN,GSTP1,HSP90AA1,SRC
GO:0048856	anatomical structure development	20	5085	8.98E-05	ENSP00000275493,ENSP00000282096,ENSP00000285930,ENSP00000304669,ENSP00000308541,ENSP00000311032,ENSP00000315011,ENSP00000315644,ENSP00000335153,ENSP00000346671,ENSP00000353720,ENSP00000355995,ENSP00000361405,ENSP00000362680,ENSP00000381607,ENSP00000396308,ENSP00000399745,ENSP00000408695,ENSP00000419692,ENSP00000451828	AKR1B1,AKT1,CASP3,CES1,CHRM2,CTNNA1,DHFR,EDNRA,EGFR,F2,FYN,GSTP1,HSD11B1,HSP90AA1,MMP9,PDE3B,PRKCA,RXRA,SRC,TYMS
GO:0031099	regeneration	5	151	9.04E-05	ENSP00000275493,ENSP00000304669,ENSP00000315644,ENSP00000381607,ENSP00000396308	CTNNA1,DHFR,EGFR,GSTP1,TYMS
GO:0019752	carboxylic acid metabolic process	9	854	9.12E-05	ENSP00000315644,ENSP00000337915,ENSP00000353720,ENSP00000359478,ENSP00000381607,ENSP00000382342,ENSP00000396308,ENSP00000440689,ENSP00000451828	ABCC1,ABCC2,AKT1,CES1,CYP2E1,CYP3A4,DHFR,GSTP1,TYMS
GO:0006970	response to osmotic stress	4	68	0.0001	ENSP00000275493,ENSP00000285930,ENSP00000311032,ENSP00000450482	AKR1B1,BDKRB2,CASP3,EGFR
GO:0051701	interaction with host	5	156	0.0001	ENSP00000275493,ENSP00000295897,ENSP00000315644,ENSP00000362680,ENSP00000419692	ALB,EGFR,RXRA,SRC,TYMS
GO:1900182	positive regulation of protein localization to nucleus	4	69	0.00011	ENSP00000308541,ENSP00000346671,ENSP00000362680,ENSP00000451828	AKT1,F2,FYN,SRC
GO:0009968	negative regulation of signal transduction	10	1160	0.00013	ENSP00000275493,ENSP00000282096,ENSP00000304669,ENSP00000305372,ENSP00000346671,ENSP00000361405,ENSP00000362680,ENSP00000381607,ENSP00000450482,ENSP00000451828	ADRB2,AKT1,BDKRB2,CTNNA1,EGFR,FYN,GSTP1,MMP9,PDE3B,SRC
GO:0048585	negative regulation of response to stimulus	11	1483	0.00015	ENSP00000275493,ENSP00000282096,ENSP00000304669,ENSP00000305372,ENSP00000308541,ENSP00000346671,ENSP00000361405,ENSP00000362680,ENSP00000381607,ENSP00000450482,ENSP00000451828	ADRB2,AKT1,BDKRB2,CTNNA1,EGFR,F2,FYN,GSTP1,MMP9,PDE3B,SRC
GO:0051234	establishment of localization	18	4248	0.00015	ENSP00000237612,ENSP00000275493,ENSP00000295897,ENSP00000305372,ENSP00000308541,ENSP00000315011,ENSP00000335153,ENSP00000346671,ENSP00000353720,ENSP00000359478,ENSP00000361405,ENSP00000362680,ENSP00000364212,ENSP00000381607,ENSP00000382342,ENSP00000419692,ENSP00000450482,ENSP00000451828	ABCC1,ABCC2,ABCG2,ADRB2,AKT1,ALB,BDKRB2,CDA,CES1,EDNRA,EGFR,F2,FYN,GSTP1,HSP90AA1,MMP9,RXRA,SRC
GO:0006629	lipid metabolic process	10	1192	0.00016	ENSP00000275493,ENSP00000285930,ENSP00000337915,ENSP00000346671,ENSP00000353720,ENSP00000355995,ENSP00000362680,ENSP00000381607,ENSP00000419692,ENSP00000440689	AKR1B1,CES1,CYP2E1,CYP3A4,EGFR,FYN,GSTP1,HSD11B1,RXRA,SRC
GO:0009967	positive regulation of signal transduction	11	1493	0.00016	ENSP00000275493,ENSP00000285930,ENSP00000304669,ENSP00000305372,ENSP00000308541,ENSP00000335153,ENSP00000346671,ENSP00000361405,ENSP00000362680,ENSP00000408695,ENSP00000451828	ADRB2,AKR1B1,AKT1,CTNNA1,EGFR,F2,FYN,HSP90AA1,MMP9,PRKCA,SRC
GO:0032270	positive regulation of cellular protein metabolic process	11	1496	0.00016	ENSP00000275493,ENSP00000305372,ENSP00000308541,ENSP00000311032,ENSP00000335153,ENSP00000346671,ENSP00000361405,ENSP00000362680,ENSP00000408695,ENSP00000419692,ENSP00000451828	ADRB2,AKT1,CASP3,EGFR,F2,FYN,HSP90AA1,MMP9,PRKCA,RXRA,SRC
GO:0035690	cellular response to drug	6	310	0.00016	ENSP00000275493,ENSP00000304669,ENSP00000346671,ENSP00000359478,ENSP00000362680,ENSP00000399745	ABCC2,CHRM2,CTNNA1,EGFR,FYN,SRC
GO:0001934	positive regulation of protein phosphorylation	9	941	0.00017	ENSP00000275493,ENSP00000305372,ENSP00000308541,ENSP00000335153,ENSP00000346671,ENSP00000361405,ENSP00000362680,ENSP00000408695,ENSP00000451828	ADRB2,AKT1,EGFR,F2,FYN,HSP90AA1,MMP9,PRKCA,SRC
GO:0007565	female pregnancy	5	180	0.00017	ENSP00000285930,ENSP00000359478,ENSP00000361405,ENSP00000419692,ENSP00000451828	ABCC2,AKR1B1,AKT1,MMP9,RXRA
GO:0048661	positive regulation of smooth muscle cell proliferation	4	80	0.00017	ENSP00000275493,ENSP00000285930,ENSP00000361405,ENSP00000451828	AKR1B1,AKT1,EGFR,MMP9
GO:0007399	nervous system development	13	2206	0.00018	ENSP00000275493,ENSP00000304669,ENSP00000308541,ENSP00000311032,ENSP00000315011,ENSP00000335153,ENSP00000346671,ENSP00000362680,ENSP00000381607,ENSP00000396308,ENSP00000399745,ENSP00000408695,ENSP00000451828	AKT1,CASP3,CHRM2,CTNNA1,DHFR,EDNRA,EGFR,F2,FYN,GSTP1,HSP90AA1,PRKCA,SRC
GO:0022008	neurogenesis	11	1519	0.00018	ENSP00000275493,ENSP00000304669,ENSP00000308541,ENSP00000311032,ENSP00000335153,ENSP00000346671,ENSP00000362680,ENSP00000381607,ENSP00000396308,ENSP00000408695,ENSP00000451828	AKT1,CASP3,CTNNA1,DHFR,EGFR,F2,FYN,GSTP1,HSP90AA1,PRKCA,SRC
GO:1902533	positive regulation of intracellular signal transduction	9	959	0.00019	ENSP00000275493,ENSP00000285930,ENSP00000305372,ENSP00000308541,ENSP00000335153,ENSP00000346671,ENSP00000362680,ENSP00000408695,ENSP00000451828	ADRB2,AKR1B1,AKT1,EGFR,F2,FYN,HSP90AA1,PRKCA,SRC
GO:0000079	regulation of cyclin-dependent protein serine/threonine kinase activity	4	86	0.00021	ENSP00000275493,ENSP00000311032,ENSP00000362680,ENSP00000451828	AKT1,CASP3,EGFR,SRC
GO:0097327	response to antineoplastic agent	4	87	0.00021	ENSP00000275493,ENSP00000304669,ENSP00000359478,ENSP00000396308	ABCC2,CTNNA1,DHFR,EGFR
GO:0043603	cellular amide metabolic process	8	732	0.00022	ENSP00000275493,ENSP00000290765,ENSP00000315644,ENSP00000335153,ENSP00000359478,ENSP00000381607,ENSP00000396308,ENSP00000451828	ABCC2,AKT1,DHFR,EGFR,GSTP1,GSTT2B,HSP90AA1,TYMS
GO:0046165	alcohol biosynthetic process	4	91	0.00024	ENSP00000285930,ENSP00000337915,ENSP00000353720,ENSP00000396308	AKR1B1,CES1,CYP3A4,DHFR
GO:0071383	cellular response to steroid hormone stimulus	5	197	0.00024	ENSP00000275493,ENSP00000359478,ENSP00000362680,ENSP00000381607,ENSP00000419692	ABCC2,EGFR,GSTP1,RXRA,SRC
GO:0042127	regulation of cell population proliferation	11	1594	0.00025	ENSP00000275493,ENSP00000285930,ENSP00000304669,ENSP00000308541,ENSP00000311032,ENSP00000346671,ENSP00000361405,ENSP00000362680,ENSP00000381607,ENSP00000408695,ENSP00000451828	AKR1B1,AKT1,CASP3,CTNNA1,EGFR,F2,FYN,GSTP1,MMP9,PRKCA,SRC
GO:0051172	negative regulation of nitrogen compound metabolic process	13	2307	0.00026	ENSP00000275493,ENSP00000308541,ENSP00000311032,ENSP00000315644,ENSP00000346671,ENSP00000361405,ENSP00000362680,ENSP00000364212,ENSP00000381607,ENSP00000396308,ENSP00000419692,ENSP00000450482,ENSP00000451828	AKT1,BDKRB2,CASP3,CDA,DHFR,EGFR,F2,FYN,GSTP1,MMP9,RXRA,SRC,TYMS
GO:0051896	regulation of protein kinase B signaling	5	203	0.00026	ENSP00000275493,ENSP00000335153,ENSP00000346671,ENSP00000362680,ENSP00000451828	AKT1,EGFR,FYN,HSP90AA1,SRC
GO:0080134	regulation of response to stress	10	1299	0.00026	ENSP00000275493,ENSP00000308541,ENSP00000335153,ENSP00000346671,ENSP00000362680,ENSP00000381607,ENSP00000396308,ENSP00000408695,ENSP00000450482,ENSP00000451828	AKT1,BDKRB2,DHFR,EGFR,F2,FYN,GSTP1,HSP90AA1,PRKCA,SRC
GO:0001775	cell activation	9	1024	0.00028	ENSP00000275493,ENSP00000308541,ENSP00000335153,ENSP00000346671,ENSP00000361405,ENSP00000362680,ENSP00000364212,ENSP00000381607,ENSP00000408695	CDA,EGFR,F2,FYN,GSTP1,HSP90AA1,MMP9,PRKCA,SRC
GO:2001243	negative regulation of intrinsic apoptotic signaling pathway	4	96	0.00028	ENSP00000361405,ENSP00000362680,ENSP00000450482,ENSP00000451828	AKT1,BDKRB2,MMP9,SRC
GO:0033674	positive regulation of kinase activity	7	553	0.00029	ENSP00000275493,ENSP00000305372,ENSP00000308541,ENSP00000335153,ENSP00000346671,ENSP00000362680,ENSP00000451828	ADRB2,AKT1,EGFR,F2,FYN,HSP90AA1,SRC
GO:0034097	response to cytokine	9	1035	0.00029	ENSP00000311032,ENSP00000315644,ENSP00000335153,ENSP00000346671,ENSP00000359478,ENSP00000361405,ENSP00000362680,ENSP00000408695,ENSP00000451828	ABCC2,AKT1,CASP3,FYN,HSP90AA1,MMP9,PRKCA,SRC,TYMS
GO:0043434	response to peptide hormone	6	362	0.00029	ENSP00000282096,ENSP00000346671,ENSP00000359478,ENSP00000362680,ENSP00000381607,ENSP00000451828	ABCC2,AKT1,FYN,GSTP1,PDE3B,SRC
GO:0038128	ERBB2 signaling pathway	3	31	0.00031	ENSP00000275493,ENSP00000335153,ENSP00000408695	EGFR,HSP90AA1,PRKCA
GO:0045859	regulation of protein kinase activity	8	788	0.00031	ENSP00000275493,ENSP00000305372,ENSP00000311032,ENSP00000335153,ENSP00000346671,ENSP00000362680,ENSP00000381607,ENSP00000451828	ADRB2,AKT1,CASP3,EGFR,FYN,GSTP1,HSP90AA1,SRC
GO:0071276	cellular response to cadmium ion	3	31	0.00031	ENSP00000275493,ENSP00000361405,ENSP00000451828	AKT1,EGFR,MMP9
GO:0008015	blood circulation	6	373	0.00032	ENSP00000275493,ENSP00000305372,ENSP00000315011,ENSP00000362680,ENSP00000450482,ENSP00000451828	ADRB2,AKT1,BDKRB2,EDNRA,EGFR,SRC
GO:0009892	negative regulation of metabolic process	14	2762	0.00032	ENSP00000275493,ENSP00000282096,ENSP00000308541,ENSP00000311032,ENSP00000315644,ENSP00000346671,ENSP00000361405,ENSP00000362680,ENSP00000364212,ENSP00000381607,ENSP00000396308,ENSP00000419692,ENSP00000450482,ENSP00000451828	AKT1,BDKRB2,CASP3,CDA,DHFR,EGFR,F2,FYN,GSTP1,MMP9,PDE3B,RXRA,SRC,TYMS
GO:0035295	tube development	8	793	0.00032	ENSP00000275493,ENSP00000282096,ENSP00000285930,ENSP00000315011,ENSP00000315644,ENSP00000355995,ENSP00000362680,ENSP00000408695	AKR1B1,EDNRA,EGFR,HSD11B1,PDE3B,PRKCA,SRC,TYMS
GO:0043200	response to amino acid	4	103	0.00032	ENSP00000275493,ENSP00000311032,ENSP00000346671,ENSP00000381607	CASP3,EGFR,FYN,GSTP1
GO:0061564	axon development	6	377	0.00033	ENSP00000304669,ENSP00000335153,ENSP00000346671,ENSP00000362680,ENSP00000396308,ENSP00000408695	CTNNA1,DHFR,FYN,HSP90AA1,PRKCA,SRC
GO:0006810	transport	17	4130	0.00034	ENSP00000237612,ENSP00000295897,ENSP00000305372,ENSP00000308541,ENSP00000315011,ENSP00000335153,ENSP00000346671,ENSP00000353720,ENSP00000359478,ENSP00000361405,ENSP00000362680,ENSP00000364212,ENSP00000381607,ENSP00000382342,ENSP00000419692,ENSP00000450482,ENSP00000451828	ABCC1,ABCC2,ABCG2,ADRB2,AKT1,ALB,BDKRB2,CDA,CES1,EDNRA,F2,FYN,GSTP1,HSP90AA1,MMP9,RXRA,SRC
GO:0045737	positive regulation of cyclin-dependent protein serine/threonine kinase activity	3	33	0.00034	ENSP00000275493,ENSP00000362680,ENSP00000451828	AKT1,EGFR,SRC
GO:0051239	regulation of multicellular organismal process	14	2788	0.00034	ENSP00000275493,ENSP00000282096,ENSP00000304669,ENSP00000305372,ENSP00000308541,ENSP00000346671,ENSP00000361405,ENSP00000362680,ENSP00000381607,ENSP00000399745,ENSP00000408695,ENSP00000419692,ENSP00000450482,ENSP00000451828	ADRB2,AKT1,BDKRB2,CHRM2,CTNNA1,EGFR,F2,FYN,GSTP1,MMP9,PDE3B,PRKCA,RXRA,SRC
GO:0090322	regulation of superoxide metabolic process	3	33	0.00034	ENSP00000275493,ENSP00000381607,ENSP00000396308	DHFR,EGFR,GSTP1
GO:0051817	modification of morphology or physiology of other organism involved in symbiotic interaction	4	107	0.00036	ENSP00000295897,ENSP00000308541,ENSP00000315644,ENSP00000419692	ALB,F2,RXRA,TYMS
GO:0006805	xenobiotic metabolic process	4	108	0.00037	ENSP00000337915,ENSP00000353720,ENSP00000381607,ENSP00000440689	CES1,CYP2E1,CYP3A4,GSTP1
GO:0043085	positive regulation of catalytic activity	10	1381	0.00037	ENSP00000275493,ENSP00000305372,ENSP00000308541,ENSP00000311032,ENSP00000315011,ENSP00000335153,ENSP00000346671,ENSP00000362680,ENSP00000396308,ENSP00000451828	ADRB2,AKT1,CASP3,DHFR,EDNRA,EGFR,F2,FYN,HSP90AA1,SRC
GO:0033993	response to lipid	8	825	0.00039	ENSP00000275493,ENSP00000311032,ENSP00000315644,ENSP00000359478,ENSP00000362680,ENSP00000381607,ENSP00000419692,ENSP00000451828	ABCC2,AKT1,CASP3,EGFR,GSTP1,RXRA,SRC,TYMS
GO:0044093	positive regulation of molecular function	11	1713	0.00039	ENSP00000275493,ENSP00000305372,ENSP00000308541,ENSP00000311032,ENSP00000315011,ENSP00000335153,ENSP00000346671,ENSP00000361405,ENSP00000362680,ENSP00000396308,ENSP00000451828	ADRB2,AKT1,CASP3,DHFR,EDNRA,EGFR,F2,FYN,HSP90AA1,MMP9,SRC
GO:0007154	cell communication	19	5219	0.00041	ENSP00000275493,ENSP00000282096,ENSP00000285930,ENSP00000295897,ENSP00000305372,ENSP00000308541,ENSP00000311032,ENSP00000315011,ENSP00000335153,ENSP00000346671,ENSP00000361405,ENSP00000362680,ENSP00000364212,ENSP00000381607,ENSP00000399745,ENSP00000408695,ENSP00000419692,ENSP00000450482,ENSP00000451828	ADRB2,AKR1B1,AKT1,ALB,BDKRB2,CASP3,CDA,CHRM2,EDNRA,EGFR,F2,FYN,GSTP1,HSP90AA1,MMP9,PDE3B,PRKCA,RXRA,SRC
GO:0009894	regulation of catabolic process	8	840	0.00042	ENSP00000275493,ENSP00000282096,ENSP00000305372,ENSP00000311032,ENSP00000335153,ENSP00000346671,ENSP00000408695,ENSP00000451828	ADRB2,AKT1,CASP3,EGFR,FYN,HSP90AA1,PDE3B,PRKCA
GO:0051179	localization	19	5233	0.00042	ENSP00000237612,ENSP00000275493,ENSP00000295897,ENSP00000304669,ENSP00000305372,ENSP00000308541,ENSP00000315011,ENSP00000335153,ENSP00000346671,ENSP00000353720,ENSP00000359478,ENSP00000361405,ENSP00000362680,ENSP00000364212,ENSP00000381607,ENSP00000382342,ENSP00000419692,ENSP00000450482,ENSP00000451828	ABCC1,ABCC2,ABCG2,ADRB2,AKT1,ALB,BDKRB2,CDA,CES1,CTNNA1,EDNRA,EGFR,F2,FYN,GSTP1,HSP90AA1,MMP9,RXRA,SRC
GO:2001240	negative regulation of extrinsic apoptotic signaling pathway in absence of ligand	3	37	0.00044	ENSP00000304669,ENSP00000346671,ENSP00000451828	AKT1,CTNNA1,FYN
GO:0006766	vitamin metabolic process	4	117	0.00046	ENSP00000337915,ENSP00000382342,ENSP00000396308,ENSP00000419692	ABCC1,CYP3A4,DHFR,RXRA
GO:0031175	neuron projection development	7	616	0.00046	ENSP00000275493,ENSP00000304669,ENSP00000335153,ENSP00000346671,ENSP00000362680,ENSP00000396308,ENSP00000408695	CTNNA1,DHFR,EGFR,FYN,HSP90AA1,PRKCA,SRC
GO:0031427	response to methotrexate	2	4	0.00046	ENSP00000359478,ENSP00000396308	ABCC2,DHFR
GO:0045124	regulation of bone resorption	3	38	0.00046	ENSP00000275493,ENSP00000362680,ENSP00000408695	EGFR,PRKCA,SRC
GO:0048699	generation of neurons	10	1422	0.00046	ENSP00000275493,ENSP00000304669,ENSP00000308541,ENSP00000311032,ENSP00000335153,ENSP00000346671,ENSP00000362680,ENSP00000396308,ENSP00000408695,ENSP00000451828	AKT1,CASP3,CTNNA1,DHFR,EGFR,F2,FYN,HSP90AA1,PRKCA,SRC
GO:2000116	regulation of cysteine-type endopeptidase activity	5	243	0.00046	ENSP00000311032,ENSP00000346671,ENSP00000361405,ENSP00000362680,ENSP00000451828	AKT1,CASP3,FYN,MMP9,SRC
GO:0080135	regulation of cellular response to stress	7	618	0.00047	ENSP00000275493,ENSP00000335153,ENSP00000346671,ENSP00000381607,ENSP00000396308,ENSP00000450482,ENSP00000451828	AKT1,BDKRB2,DHFR,EGFR,FYN,GSTP1,HSP90AA1
GO:0071375	cellular response to peptide hormone stimulus	5	245	0.00048	ENSP00000282096,ENSP00000346671,ENSP00000362680,ENSP00000381607,ENSP00000451828	AKT1,FYN,GSTP1,PDE3B,SRC
GO:0030168	platelet activation	4	120	0.00049	ENSP00000308541,ENSP00000346671,ENSP00000362680,ENSP00000408695	F2,FYN,PRKCA,SRC
GO:0071364	cellular response to epidermal growth factor stimulus	3	40	0.00051	ENSP00000275493,ENSP00000381607,ENSP00000451828	AKT1,EGFR,GSTP1
GO:0071704	organic substance metabolic process	25	9135	0.00052	ENSP00000237612,ENSP00000275493,ENSP00000285930,ENSP00000290765,ENSP00000295897,ENSP00000305372,ENSP00000308541,ENSP00000311032,ENSP00000315644,ENSP00000335153,ENSP00000337915,ENSP00000346671,ENSP00000353720,ENSP00000355995,ENSP00000359478,ENSP00000361405,ENSP00000362680,ENSP00000364212,ENSP00000381607,ENSP00000382342,ENSP00000396308,ENSP00000408695,ENSP00000419692,ENSP00000440689,ENSP00000451828	ABCC1,ABCC2,ABCG2,ADRB2,AKR1B1,AKT1,ALB,CASP3,CDA,CES1,CYP2E1,CYP3A4,DHFR,EGFR,F2,FYN,GSTP1,GSTT2B,HSD11B1,HSP90AA1,MMP9,PRKCA,RXRA,SRC,TYMS
GO:0046173	polyol biosynthetic process	3	41	0.00053	ENSP00000285930,ENSP00000337915,ENSP00000396308	AKR1B1,CYP3A4,DHFR
GO:0034614	cellular response to reactive oxygen species	4	124	0.00054	ENSP00000275493,ENSP00000361405,ENSP00000362680,ENSP00000451828	AKT1,EGFR,MMP9,SRC
GO:0006694	steroid biosynthetic process	4	126	0.00057	ENSP00000285930,ENSP00000337915,ENSP00000353720,ENSP00000355995	AKR1B1,CES1,CYP3A4,HSD11B1
GO:0044403	symbiont process	7	650	0.00061	ENSP00000275493,ENSP00000295897,ENSP00000308541,ENSP00000315644,ENSP00000346671,ENSP00000362680,ENSP00000419692	ALB,EGFR,F2,FYN,RXRA,SRC,TYMS
GO:0007166	cell surface receptor signaling pathway	12	2198	0.00063	ENSP00000275493,ENSP00000305372,ENSP00000308541,ENSP00000311032,ENSP00000335153,ENSP00000346671,ENSP00000361405,ENSP00000362680,ENSP00000364212,ENSP00000408695,ENSP00000450482,ENSP00000451828	ADRB2,AKT1,BDKRB2,CASP3,CDA,EGFR,F2,FYN,HSP90AA1,MMP9,PRKCA,SRC
GO:0044003	modification by symbiont of host morphology or physiology	3	44	0.00063	ENSP00000295897,ENSP00000315644,ENSP00000419692	ALB,RXRA,TYMS
GO:0009966	regulation of signal transduction	14	3033	0.0007	ENSP00000275493,ENSP00000282096,ENSP00000285930,ENSP00000304669,ENSP00000305372,ENSP00000308541,ENSP00000335153,ENSP00000346671,ENSP00000361405,ENSP00000362680,ENSP00000381607,ENSP00000408695,ENSP00000450482,ENSP00000451828	ADRB2,AKR1B1,AKT1,BDKRB2,CTNNA1,EGFR,F2,FYN,GSTP1,HSP90AA1,MMP9,PDE3B,PRKCA,SRC
GO:0015850	organic hydroxy compound transport	4	134	0.0007	ENSP00000237612,ENSP00000353720,ENSP00000359478,ENSP00000419692	ABCC2,ABCG2,CES1,RXRA
GO:0045471	response to ethanol	4	134	0.0007	ENSP00000315644,ENSP00000346671,ENSP00000381607,ENSP00000440689	CYP2E1,FYN,GSTP1,TYMS
GO:0010634	positive regulation of epithelial cell migration	4	136	0.00072	ENSP00000361405,ENSP00000362680,ENSP00000408695,ENSP00000451828	AKT1,MMP9,PRKCA,SRC
GO:0033135	regulation of peptidyl-serine phosphorylation	4	136	0.00072	ENSP00000275493,ENSP00000335153,ENSP00000450482,ENSP00000451828	AKT1,BDKRB2,EGFR,HSP90AA1
GO:0008283	cell population proliferation	7	676	0.00074	ENSP00000275493,ENSP00000315011,ENSP00000346671,ENSP00000362680,ENSP00000381607,ENSP00000419692,ENSP00000451828	AKT1,EDNRA,EGFR,FYN,GSTP1,RXRA,SRC
GO:0016098	monoterpenoid metabolic process	2	6	0.00076	ENSP00000337915,ENSP00000440689	CYP2E1,CYP3A4
GO:0038083	peptidyl-tyrosine autophosphorylation	3	48	0.00076	ENSP00000275493,ENSP00000346671,ENSP00000362680	EGFR,FYN,SRC
GO:0042060	wound healing	6	461	0.00076	ENSP00000275493,ENSP00000308541,ENSP00000311032,ENSP00000346671,ENSP00000362680,ENSP00000408695	CASP3,EGFR,F2,FYN,PRKCA,SRC
GO:0050790	regulation of catalytic activity	12	2249	0.00076	ENSP00000275493,ENSP00000305372,ENSP00000308541,ENSP00000311032,ENSP00000315011,ENSP00000335153,ENSP00000346671,ENSP00000361405,ENSP00000362680,ENSP00000381607,ENSP00000396308,ENSP00000451828	ADRB2,AKT1,CASP3,DHFR,EDNRA,EGFR,F2,FYN,GSTP1,HSP90AA1,MMP9,SRC
GO:0070141	response to UV-A	2	6	0.00076	ENSP00000275493,ENSP00000451828	AKT1,EGFR
GO:0030182	neuron differentiation	8	940	0.00077	ENSP00000275493,ENSP00000304669,ENSP00000311032,ENSP00000335153,ENSP00000346671,ENSP00000362680,ENSP00000396308,ENSP00000408695	CASP3,CTNNA1,DHFR,EGFR,FYN,HSP90AA1,PRKCA,SRC
GO:1903827	regulation of cellular protein localization	6	465	0.00079	ENSP00000275493,ENSP00000308541,ENSP00000335153,ENSP00000346671,ENSP00000362680,ENSP00000451828	AKT1,EGFR,F2,FYN,HSP90AA1,SRC
GO:0006066	alcohol metabolic process	5	285	0.00083	ENSP00000285930,ENSP00000337915,ENSP00000353720,ENSP00000396308,ENSP00000419692	AKR1B1,CES1,CYP3A4,DHFR,RXRA
GO:1903829	positive regulation of cellular protein localization	5	287	0.00085	ENSP00000275493,ENSP00000308541,ENSP00000346671,ENSP00000362680,ENSP00000451828	AKT1,EGFR,F2,FYN,SRC
GO:0071222	cellular response to lipopolysaccharide	4	146	0.00088	ENSP00000359478,ENSP00000362680,ENSP00000381607,ENSP00000451828	ABCC2,AKT1,GSTP1,SRC
GO:0071363	cellular response to growth factor stimulus	6	477	0.00088	ENSP00000275493,ENSP00000311032,ENSP00000346671,ENSP00000362680,ENSP00000381607,ENSP00000451828	AKT1,CASP3,EGFR,FYN,GSTP1,SRC
GO:0007173	epidermal growth factor receptor signaling pathway	3	52	0.00091	ENSP00000275493,ENSP00000362680,ENSP00000451828	AKT1,EGFR,SRC
GO:0031295	T cell costimulation	3	52	0.00091	ENSP00000346671,ENSP00000362680,ENSP00000451828	AKT1,FYN,SRC
GO:0050801	ion homeostasis	7	708	0.00091	ENSP00000237612,ENSP00000275493,ENSP00000308541,ENSP00000315011,ENSP00000359478,ENSP00000362680,ENSP00000450482	ABCC2,ABCG2,BDKRB2,EDNRA,EGFR,F2,SRC
GO:0051801	cytolysis in other organism involved in symbiotic interaction	2	7	0.00091	ENSP00000295897,ENSP00000308541	ALB,F2
GO:0071396	cellular response to lipid	6	486	0.00095	ENSP00000275493,ENSP00000359478,ENSP00000362680,ENSP00000381607,ENSP00000419692,ENSP00000451828	ABCC2,AKT1,EGFR,GSTP1,RXRA,SRC
GO:0032496	response to lipopolysaccharide	5	298	0.00097	ENSP00000311032,ENSP00000359478,ENSP00000362680,ENSP00000381607,ENSP00000451828	ABCC2,AKT1,CASP3,GSTP1,SRC
GO:0071900	regulation of protein serine/threonine kinase activity	6	488	0.00097	ENSP00000275493,ENSP00000305372,ENSP00000311032,ENSP00000362680,ENSP00000381607,ENSP00000451828	ADRB2,AKT1,CASP3,EGFR,GSTP1,SRC
GO:0009266	response to temperature stimulus	4	155	0.001	ENSP00000305372,ENSP00000335153,ENSP00000359478,ENSP00000451828	ABCC2,ADRB2,AKT1,HSP90AA1
GO:0032869	cellular response to insulin stimulus	4	153	0.001	ENSP00000282096,ENSP00000362680,ENSP00000381607,ENSP00000451828	AKT1,GSTP1,PDE3B,SRC
GO:0061024	membrane organization	7	729	0.001	ENSP00000275493,ENSP00000305372,ENSP00000335153,ENSP00000382342,ENSP00000399745,ENSP00000408695,ENSP00000451828	ABCC1,ADRB2,AKT1,CHRM2,EGFR,HSP90AA1,PRKCA
GO:0071385	cellular response to glucocorticoid stimulus	3	55	0.001	ENSP00000275493,ENSP00000359478,ENSP00000381607	ABCC2,EGFR,GSTP1
GO:0071496	cellular response to external stimulus	5	305	0.001	ENSP00000275493,ENSP00000295897,ENSP00000346671,ENSP00000381607,ENSP00000451828	AKT1,ALB,EGFR,FYN,GSTP1
GO:0009653	anatomical structure morphogenesis	11	1992	0.0011	ENSP00000275493,ENSP00000282096,ENSP00000304669,ENSP00000311032,ENSP00000315011,ENSP00000335153,ENSP00000346671,ENSP00000361405,ENSP00000362680,ENSP00000408695,ENSP00000419692	CASP3,CTNNA1,EDNRA,EGFR,FYN,HSP90AA1,MMP9,PDE3B,PRKCA,RXRA,SRC
GO:0010817	regulation of hormone levels	6	511	0.0011	ENSP00000275493,ENSP00000285930,ENSP00000337915,ENSP00000355995,ENSP00000359478,ENSP00000408695	ABCC2,AKR1B1,CYP3A4,EGFR,HSD11B1,PRKCA
GO:0050865	regulation of cell activation	6	506	0.0011	ENSP00000308541,ENSP00000311032,ENSP00000346671,ENSP00000362680,ENSP00000408695,ENSP00000451828	AKT1,CASP3,F2,FYN,PRKCA,SRC
GO:0051897	positive regulation of protein kinase B signaling	4	157	0.0011	ENSP00000275493,ENSP00000335153,ENSP00000346671,ENSP00000362680	EGFR,FYN,HSP90AA1,SRC
GO:0097755	positive regulation of blood vessel diameter	3	57	0.0011	ENSP00000275493,ENSP00000305372,ENSP00000450482	ADRB2,BDKRB2,EGFR
GO:0019229	regulation of vasoconstriction	3	61	0.0012	ENSP00000275493,ENSP00000450482,ENSP00000451828	AKT1,BDKRB2,EGFR
GO:0044057	regulation of system process	6	516	0.0012	ENSP00000275493,ENSP00000305372,ENSP00000399745,ENSP00000408695,ENSP00000450482,ENSP00000451828	ADRB2,AKT1,BDKRB2,CHRM2,EGFR,PRKCA
GO:0045860	positive regulation of protein kinase activity	6	517	0.0012	ENSP00000275493,ENSP00000305372,ENSP00000335153,ENSP00000346671,ENSP00000362680,ENSP00000451828	ADRB2,AKT1,EGFR,FYN,HSP90AA1,SRC
GO:0060135	maternal process involved in female pregnancy	3	60	0.0012	ENSP00000285930,ENSP00000419692,ENSP00000451828	AKR1B1,AKT1,RXRA
GO:1902532	negative regulation of intracellular signal transduction	6	514	0.0012	ENSP00000282096,ENSP00000361405,ENSP00000362680,ENSP00000381607,ENSP00000450482,ENSP00000451828	AKT1,BDKRB2,GSTP1,MMP9,PDE3B,SRC
GO:0034762	regulation of transmembrane transport	6	524	0.0013	ENSP00000305372,ENSP00000308541,ENSP00000315011,ENSP00000346671,ENSP00000361405,ENSP00000451828	ADRB2,AKT1,EDNRA,F2,FYN,MMP9
GO:0042446	hormone biosynthetic process	3	62	0.0013	ENSP00000285930,ENSP00000337915,ENSP00000355995	AKR1B1,CYP3A4,HSD11B1
GO:0007165	signal transduction	17	4738	0.0014	ENSP00000275493,ENSP00000282096,ENSP00000285930,ENSP00000305372,ENSP00000308541,ENSP00000311032,ENSP00000315011,ENSP00000335153,ENSP00000346671,ENSP00000361405,ENSP00000362680,ENSP00000364212,ENSP00000399745,ENSP00000408695,ENSP00000419692,ENSP00000450482,ENSP00000451828	ADRB2,AKR1B1,AKT1,BDKRB2,CASP3,CDA,CHRM2,EDNRA,EGFR,F2,FYN,HSP90AA1,MMP9,PDE3B,PRKCA,RXRA,SRC
GO:0016192	vesicle-mediated transport	10	1699	0.0014	ENSP00000295897,ENSP00000305372,ENSP00000308541,ENSP00000335153,ENSP00000346671,ENSP00000353720,ENSP00000361405,ENSP00000362680,ENSP00000364212,ENSP00000381607	ADRB2,ALB,CDA,CES1,F2,FYN,GSTP1,HSP90AA1,MMP9,SRC
GO:0042908	xenobiotic transport	2	10	0.0014	ENSP00000237612,ENSP00000382342	ABCC1,ABCG2
GO:0060429	epithelium development	8	1055	0.0014	ENSP00000275493,ENSP00000311032,ENSP00000315011,ENSP00000315644,ENSP00000353720,ENSP00000362680,ENSP00000419692,ENSP00000451828	AKT1,CASP3,CES1,EDNRA,EGFR,RXRA,SRC,TYMS
GO:0010038	response to metal ion	5	339	0.0015	ENSP00000275493,ENSP00000311032,ENSP00000359478,ENSP00000361405,ENSP00000451828	ABCC2,AKT1,CASP3,EGFR,MMP9
GO:0030030	cell projection organization	8	1067	0.0015	ENSP00000275493,ENSP00000304669,ENSP00000335153,ENSP00000346671,ENSP00000362680,ENSP00000396308,ENSP00000408695,ENSP00000451828	AKT1,CTNNA1,DHFR,EGFR,FYN,HSP90AA1,PRKCA,SRC
GO:0031324	negative regulation of cellular metabolic process	12	2463	0.0015	ENSP00000308541,ENSP00000311032,ENSP00000315644,ENSP00000346671,ENSP00000361405,ENSP00000362680,ENSP00000364212,ENSP00000381607,ENSP00000396308,ENSP00000419692,ENSP00000450482,ENSP00000451828	AKT1,BDKRB2,CASP3,CDA,DHFR,F2,FYN,GSTP1,MMP9,RXRA,SRC,TYMS
GO:0048010	vascular endothelial growth factor receptor signaling pathway	3	67	0.0015	ENSP00000335153,ENSP00000346671,ENSP00000362680	FYN,HSP90AA1,SRC
GO:0009617	response to bacterium	6	555	0.0016	ENSP00000308541,ENSP00000311032,ENSP00000359478,ENSP00000362680,ENSP00000381607,ENSP00000451828	ABCC2,AKT1,CASP3,F2,GSTP1,SRC
GO:0099133	ATP hydrolysis coupled anion transmembrane transport	2	11	0.0016	ENSP00000359478,ENSP00000382342	ABCC1,ABCC2
GO:0006575	cellular modified amino acid metabolic process	4	185	0.0017	ENSP00000290765,ENSP00000315644,ENSP00000381607,ENSP00000396308	DHFR,GSTP1,GSTT2B,TYMS
GO:0032879	regulation of localization	12	2524	0.0017	ENSP00000275493,ENSP00000304669,ENSP00000305372,ENSP00000308541,ENSP00000315011,ENSP00000335153,ENSP00000346671,ENSP00000361405,ENSP00000362680,ENSP00000381607,ENSP00000408695,ENSP00000451828	ADRB2,AKT1,CTNNA1,EDNRA,EGFR,F2,FYN,GSTP1,HSP90AA1,MMP9,PRKCA,SRC
GO:0048513	animal organ development	13	2926	0.0017	ENSP00000275493,ENSP00000285930,ENSP00000304669,ENSP00000311032,ENSP00000315011,ENSP00000315644,ENSP00000346671,ENSP00000355995,ENSP00000361405,ENSP00000362680,ENSP00000381607,ENSP00000419692,ENSP00000451828	AKR1B1,AKT1,CASP3,CTNNA1,EDNRA,EGFR,FYN,GSTP1,HSD11B1,MMP9,RXRA,SRC,TYMS
GO:2000145	regulation of cell motility	7	807	0.0017	ENSP00000275493,ENSP00000304669,ENSP00000361405,ENSP00000362680,ENSP00000381607,ENSP00000408695,ENSP00000451828	AKT1,CTNNA1,EGFR,GSTP1,MMP9,PRKCA,SRC
GO:0044283	small molecule biosynthetic process	6	569	0.0018	ENSP00000285930,ENSP00000337915,ENSP00000353720,ENSP00000364212,ENSP00000396308,ENSP00000440689	AKR1B1,CDA,CES1,CYP2E1,CYP3A4,DHFR
GO:0010605	negative regulation of macromolecule metabolic process	12	2558	0.0019	ENSP00000275493,ENSP00000308541,ENSP00000311032,ENSP00000315644,ENSP00000346671,ENSP00000361405,ENSP00000362680,ENSP00000381607,ENSP00000396308,ENSP00000419692,ENSP00000450482,ENSP00000451828	AKT1,BDKRB2,CASP3,DHFR,EGFR,F2,FYN,GSTP1,MMP9,RXRA,SRC,TYMS
GO:0031396	regulation of protein ubiquitination	4	192	0.0019	ENSP00000305372,ENSP00000335153,ENSP00000346671,ENSP00000451828	ADRB2,AKT1,FYN,HSP90AA1
GO:0038096	Fc-gamma receptor signaling pathway involved in phagocytosis	3	73	0.0019	ENSP00000335153,ENSP00000346671,ENSP00000362680	FYN,HSP90AA1,SRC
GO:0046427	positive regulation of receptor signaling pathway via JAK-STAT	3	73	0.0019	ENSP00000285930,ENSP00000308541,ENSP00000346671	AKR1B1,F2,FYN
GO:0048583	regulation of response to stimulus	15	3882	0.0019	ENSP00000275493,ENSP00000282096,ENSP00000285930,ENSP00000304669,ENSP00000305372,ENSP00000308541,ENSP00000335153,ENSP00000346671,ENSP00000361405,ENSP00000362680,ENSP00000381607,ENSP00000396308,ENSP00000408695,ENSP00000450482,ENSP00000451828	ADRB2,AKR1B1,AKT1,BDKRB2,CTNNA1,DHFR,EGFR,F2,FYN,GSTP1,HSP90AA1,MMP9,PDE3B,PRKCA,SRC
GO:0051707	response to other organism	7	835	0.0019	ENSP00000308541,ENSP00000311032,ENSP00000359478,ENSP00000362680,ENSP00000381607,ENSP00000399745,ENSP00000451828	ABCC2,AKT1,CASP3,CHRM2,F2,GSTP1,SRC
GO:1900407	regulation of cellular response to oxidative stress	3	74	0.0019	ENSP00000346671,ENSP00000396308,ENSP00000451828	AKT1,DHFR,FYN
GO:0018108	peptidyl-tyrosine phosphorylation	4	195	0.002	ENSP00000275493,ENSP00000335153,ENSP00000346671,ENSP00000362680	EGFR,FYN,HSP90AA1,SRC
GO:0022407	regulation of cell-cell adhesion	5	366	0.002	ENSP00000311032,ENSP00000346671,ENSP00000362680,ENSP00000408695,ENSP00000451828	AKT1,CASP3,FYN,PRKCA,SRC
GO:0046777	protein autophosphorylation	4	198	0.002	ENSP00000275493,ENSP00000346671,ENSP00000362680,ENSP00000451828	AKT1,EGFR,FYN,SRC
GO:0071229	cellular response to acid chemical	4	196	0.002	ENSP00000275493,ENSP00000346671,ENSP00000362680,ENSP00000451828	AKT1,EGFR,FYN,SRC
GO:1903426	regulation of reactive oxygen species biosynthetic process	3	77	0.002	ENSP00000335153,ENSP00000346671,ENSP00000451828	AKT1,FYN,HSP90AA1
GO:0019216	regulation of lipid metabolic process	5	373	0.0021	ENSP00000282096,ENSP00000308541,ENSP00000362680,ENSP00000419692,ENSP00000451828	AKT1,F2,PDE3B,RXRA,SRC
GO:0007417	central nervous system development	7	861	0.0022	ENSP00000275493,ENSP00000311032,ENSP00000335153,ENSP00000346671,ENSP00000362680,ENSP00000381607,ENSP00000451828	AKT1,CASP3,EGFR,FYN,GSTP1,HSP90AA1,SRC
GO:0031100	animal organ regeneration	3	79	0.0022	ENSP00000275493,ENSP00000315644,ENSP00000381607	EGFR,GSTP1,TYMS
GO:0042058	regulation of epidermal growth factor receptor signaling pathway	3	80	0.0022	ENSP00000275493,ENSP00000361405,ENSP00000451828	AKT1,EGFR,MMP9
GO:0048013	ephrin receptor signaling pathway	3	79	0.0022	ENSP00000346671,ENSP00000361405,ENSP00000362680	FYN,MMP9,SRC
GO:0007584	response to nutrient	4	208	0.0024	ENSP00000275493,ENSP00000315644,ENSP00000346671,ENSP00000381607	EGFR,FYN,GSTP1,TYMS
GO:0009612	response to mechanical stimulus	4	210	0.0024	ENSP00000275493,ENSP00000346671,ENSP00000362680,ENSP00000451828	AKT1,EGFR,FYN,SRC
GO:0043281	regulation of cysteine-type endopeptidase activity involved in apoptotic process	4	209	0.0024	ENSP00000311032,ENSP00000361405,ENSP00000362680,ENSP00000451828	AKT1,CASP3,MMP9,SRC
GO:0051054	positive regulation of DNA metabolic process	4	209	0.0024	ENSP00000275493,ENSP00000335153,ENSP00000362680,ENSP00000451828	AKT1,EGFR,HSP90AA1,SRC
GO:0030155	regulation of cell adhesion	6	623	0.0025	ENSP00000282096,ENSP00000311032,ENSP00000346671,ENSP00000362680,ENSP00000408695,ENSP00000451828	AKT1,CASP3,FYN,PDE3B,PRKCA,SRC
GO:0043393	regulation of protein binding	4	213	0.0025	ENSP00000305372,ENSP00000361405,ENSP00000362680,ENSP00000451828	ADRB2,AKT1,MMP9,SRC
GO:0048732	gland development	5	395	0.0025	ENSP00000275493,ENSP00000315644,ENSP00000362680,ENSP00000419692,ENSP00000451828	AKT1,EGFR,RXRA,SRC,TYMS
GO:0065007	biological regulation	27	11740	0.0025	ENSP00000237612,ENSP00000275493,ENSP00000282096,ENSP00000285930,ENSP00000295897,ENSP00000304669,ENSP00000305372,ENSP00000308541,ENSP00000311032,ENSP00000315011,ENSP00000315644,ENSP00000335153,ENSP00000337915,ENSP00000346671,ENSP00000355995,ENSP00000359478,ENSP00000361405,ENSP00000362680,ENSP00000364212,ENSP00000381607,ENSP00000382342,ENSP00000396308,ENSP00000399745,ENSP00000408695,ENSP00000419692…	ABCC1,ABCC2,ABCG2,ADRB2,AKR1B1,AKT1,ALB,BDKRB2,CASP3,CDA,CHRM2,CTNNA1,CYP3A4,DHFR,EDNRA,EGFR,F2,FYN,GSTP1,HSD11B1,HSP90AA1,MMP9,PDE3B,PRKCA,RXRA,SRC,TYMS
GO:2000026	regulation of multicellular organismal development	10	1876	0.0025	ENSP00000275493,ENSP00000282096,ENSP00000304669,ENSP00000305372,ENSP00000308541,ENSP00000346671,ENSP00000362680,ENSP00000408695,ENSP00000419692,ENSP00000451828	ADRB2,AKT1,CTNNA1,EGFR,F2,FYN,PDE3B,PRKCA,RXRA,SRC
GO:0000902	cell morphogenesis	6	626	0.0026	ENSP00000275493,ENSP00000311032,ENSP00000335153,ENSP00000346671,ENSP00000362680,ENSP00000408695	CASP3,EGFR,FYN,HSP90AA1,PRKCA,SRC
GO:0032880	regulation of protein localization	7	901	0.0027	ENSP00000275493,ENSP00000308541,ENSP00000335153,ENSP00000346671,ENSP00000362680,ENSP00000408695,ENSP00000451828	AKT1,EGFR,F2,FYN,HSP90AA1,PRKCA,SRC
GO:0033273	response to vitamin	3	87	0.0027	ENSP00000275493,ENSP00000315644,ENSP00000381607	EGFR,GSTP1,TYMS
GO:0048608	reproductive structure development	5	405	0.0027	ENSP00000275493,ENSP00000304669,ENSP00000362680,ENSP00000419692,ENSP00000451828	AKT1,CTNNA1,EGFR,RXRA,SRC
GO:0009408	response to heat	3	89	0.0028	ENSP00000335153,ENSP00000359478,ENSP00000451828	ABCC2,AKT1,HSP90AA1
GO:0032930	positive regulation of superoxide anion generation	2	17	0.0028	ENSP00000275493,ENSP00000381607	EGFR,GSTP1
GO:0045780	positive regulation of bone resorption	2	17	0.0028	ENSP00000275493,ENSP00000408695	EGFR,PRKCA
GO:0021782	glial cell development	3	91	0.0029	ENSP00000275493,ENSP00000381607,ENSP00000451828	AKT1,EGFR,GSTP1
GO:0033554	cellular response to stress	9	1553	0.0029	ENSP00000275493,ENSP00000285930,ENSP00000295897,ENSP00000304669,ENSP00000311032,ENSP00000361405,ENSP00000362680,ENSP00000396308,ENSP00000451828	AKR1B1,AKT1,ALB,CASP3,CTNNA1,DHFR,EGFR,MMP9,SRC
GO:0043154	negative regulation of cysteine-type endopeptidase activity involved in apoptotic process	3	91	0.0029	ENSP00000361405,ENSP00000362680,ENSP00000451828	AKT1,MMP9,SRC
GO:0098771	inorganic ion homeostasis	6	643	0.0029	ENSP00000237612,ENSP00000275493,ENSP00000308541,ENSP00000315011,ENSP00000359478,ENSP00000450482	ABCC2,ABCG2,BDKRB2,EDNRA,EGFR,F2
GO:0044237	cellular metabolic process	23	8797	0.003	ENSP00000237612,ENSP00000275493,ENSP00000285930,ENSP00000290765,ENSP00000295897,ENSP00000305372,ENSP00000308541,ENSP00000311032,ENSP00000315644,ENSP00000335153,ENSP00000337915,ENSP00000346671,ENSP00000353720,ENSP00000359478,ENSP00000362680,ENSP00000364212,ENSP00000381607,ENSP00000382342,ENSP00000396308,ENSP00000408695,ENSP00000419692,ENSP00000440689,ENSP00000451828	ABCC1,ABCC2,ABCG2,ADRB2,AKR1B1,AKT1,ALB,CASP3,CDA,CES1,CYP2E1,CYP3A4,DHFR,EGFR,F2,FYN,GSTP1,GSTT2B,HSP90AA1,PRKCA,RXRA,SRC,TYMS
GO:0055114	oxidation-reduction process	7	923	0.003	ENSP00000285930,ENSP00000337915,ENSP00000355995,ENSP00000381607,ENSP00000396308,ENSP00000440689,ENSP00000451828	AKR1B1,AKT1,CYP2E1,CYP3A4,DHFR,GSTP1,HSD11B1
GO:0002252	immune effector process	7	927	0.0031	ENSP00000308541,ENSP00000335153,ENSP00000346671,ENSP00000361405,ENSP00000362680,ENSP00000364212,ENSP00000381607	CDA,F2,FYN,GSTP1,HSP90AA1,MMP9,SRC
GO:0006206	pyrimidine nucleobase metabolic process	2	18	0.0031	ENSP00000315644,ENSP00000364212	CDA,TYMS
GO:0031103	axon regeneration	2	18	0.0031	ENSP00000304669,ENSP00000396308	CTNNA1,DHFR
GO:0046653	tetrahydrofolate metabolic process	2	18	0.0031	ENSP00000315644,ENSP00000396308	DHFR,TYMS
GO:0007186	G protein-coupled receptor signaling pathway	8	1247	0.0032	ENSP00000282096,ENSP00000305372,ENSP00000308541,ENSP00000315011,ENSP00000362680,ENSP00000399745,ENSP00000450482,ENSP00000451828	ADRB2,AKT1,BDKRB2,CHRM2,EDNRA,F2,PDE3B,SRC
GO:0010942	positive regulation of cell death	6	663	0.0032	ENSP00000304669,ENSP00000311032,ENSP00000346671,ENSP00000361405,ENSP00000362680,ENSP00000451828	AKT1,CASP3,CTNNA1,FYN,MMP9,SRC
GO:0098754	detoxification	3	96	0.0032	ENSP00000295897,ENSP00000359478,ENSP00000381607	ABCC2,ALB,GSTP1
GO:0014066	regulation of phosphatidylinositol 3-kinase signaling	3	97	0.0033	ENSP00000275493,ENSP00000308541,ENSP00000346671	EGFR,F2,FYN
GO:0044255	cellular lipid metabolic process	7	946	0.0033	ENSP00000275493,ENSP00000337915,ENSP00000346671,ENSP00000353720,ENSP00000362680,ENSP00000381607,ENSP00000440689	CES1,CYP2E1,CYP3A4,EGFR,FYN,GSTP1,SRC
GO:0034765	regulation of ion transmembrane transport	5	434	0.0034	ENSP00000305372,ENSP00000308541,ENSP00000346671,ENSP00000361405,ENSP00000451828	ADRB2,AKT1,F2,FYN,MMP9
GO:0048011	neurotrophin TRK receptor signaling pathway	2	20	0.0036	ENSP00000311032,ENSP00000362680	CASP3,SRC
GO:0051000	positive regulation of nitric-oxide synthase activity	2	20	0.0036	ENSP00000396308,ENSP00000451828	AKT1,DHFR
GO:0009888	tissue development	9	1626	0.0037	ENSP00000275493,ENSP00000311032,ENSP00000315011,ENSP00000315644,ENSP00000353720,ENSP00000361405,ENSP00000362680,ENSP00000419692,ENSP00000451828	AKT1,CASP3,CES1,EDNRA,EGFR,MMP9,RXRA,SRC,TYMS
GO:0010608	posttranscriptional regulation of gene expression	5	441	0.0037	ENSP00000315644,ENSP00000396308,ENSP00000408695,ENSP00000419692,ENSP00000451828	AKT1,DHFR,PRKCA,RXRA,TYMS
GO:0019751	polyol metabolic process	3	102	0.0037	ENSP00000285930,ENSP00000337915,ENSP00000396308	AKR1B1,CYP3A4,DHFR
GO:0030258	lipid modification	4	245	0.0037	ENSP00000275493,ENSP00000337915,ENSP00000346671,ENSP00000362680	CYP3A4,EGFR,FYN,SRC
GO:0006721	terpenoid metabolic process	3	103	0.0038	ENSP00000275493,ENSP00000337915,ENSP00000440689	CYP2E1,CYP3A4,EGFR
GO:0046854	phosphatidylinositol phosphorylation	3	103	0.0038	ENSP00000275493,ENSP00000346671,ENSP00000362680	EGFR,FYN,SRC
GO:0048812	neuron projection morphogenesis	5	448	0.0038	ENSP00000275493,ENSP00000335153,ENSP00000346671,ENSP00000362680,ENSP00000408695	EGFR,FYN,HSP90AA1,PRKCA,SRC
GO:1901685	glutathione derivative metabolic process	2	21	0.0038	ENSP00000290765,ENSP00000381607	GSTP1,GSTT2B
GO:1901687	glutathione derivative biosynthetic process	2	21	0.0038	ENSP00000290765,ENSP00000381607	GSTP1,GSTT2B
GO:1903522	regulation of blood circulation	4	249	0.0038	ENSP00000275493,ENSP00000399745,ENSP00000450482,ENSP00000451828	AKT1,BDKRB2,CHRM2,EGFR
GO:0001676	long-chain fatty acid metabolic process	3	104	0.0039	ENSP00000337915,ENSP00000381607,ENSP00000440689	CYP2E1,CYP3A4,GSTP1
GO:0006855	drug transmembrane transport	3	105	0.0039	ENSP00000237612,ENSP00000359478,ENSP00000382342	ABCC1,ABCC2,ABCG2
GO:0009893	positive regulation of metabolic process	13	3280	0.0039	ENSP00000275493,ENSP00000305372,ENSP00000308541,ENSP00000311032,ENSP00000335153,ENSP00000346671,ENSP00000361405,ENSP00000362680,ENSP00000381607,ENSP00000396308,ENSP00000408695,ENSP00000419692,ENSP00000451828	ADRB2,AKT1,CASP3,DHFR,EGFR,F2,FYN,GSTP1,HSP90AA1,MMP9,PRKCA,RXRA,SRC
GO:0030335	positive regulation of cell migration	5	452	0.0039	ENSP00000275493,ENSP00000361405,ENSP00000362680,ENSP00000408695,ENSP00000451828	AKT1,EGFR,MMP9,PRKCA,SRC
GO:0033138	positive regulation of peptidyl-serine phosphorylation	3	105	0.0039	ENSP00000275493,ENSP00000335153,ENSP00000451828	AKT1,EGFR,HSP90AA1
GO:0009651	response to salt stress	2	22	0.004	ENSP00000285930,ENSP00000450482	AKR1B1,BDKRB2
GO:0036120	cellular response to platelet-derived growth factor stimulus	2	22	0.004	ENSP00000346671,ENSP00000362680	FYN,SRC
GO:0050995	negative regulation of lipid catabolic process	2	22	0.004	ENSP00000282096,ENSP00000451828	AKT1,PDE3B
GO:0006807	nitrogen compound metabolic process	22	8349	0.0043	ENSP00000237612,ENSP00000275493,ENSP00000285930,ENSP00000290765,ENSP00000295897,ENSP00000305372,ENSP00000308541,ENSP00000311032,ENSP00000315644,ENSP00000335153,ENSP00000337915,ENSP00000346671,ENSP00000359478,ENSP00000361405,ENSP00000362680,ENSP00000364212,ENSP00000381607,ENSP00000382342,ENSP00000396308,ENSP00000408695,ENSP00000419692,ENSP00000451828	ABCC1,ABCC2,ABCG2,ADRB2,AKR1B1,AKT1,ALB,CASP3,CDA,CYP3A4,DHFR,EGFR,F2,FYN,GSTP1,GSTT2B,HSP90AA1,MMP9,PRKCA,RXRA,SRC,TYMS
GO:0043408	regulation of MAPK cascade	6	712	0.0043	ENSP00000275493,ENSP00000305372,ENSP00000362680,ENSP00000381607,ENSP00000408695,ENSP00000451828	ADRB2,AKT1,EGFR,GSTP1,PRKCA,SRC
GO:0045453	bone resorption	2	23	0.0043	ENSP00000305372,ENSP00000362680	ADRB2,SRC
GO:0042542	response to hydrogen peroxide	3	112	0.0045	ENSP00000311032,ENSP00000346671,ENSP00000362680	CASP3,FYN,SRC
GO:0006730	one-carbon metabolic process	2	24	0.0046	ENSP00000315644,ENSP00000396308	DHFR,TYMS
GO:0032787	monocarboxylic acid metabolic process	5	477	0.0047	ENSP00000337915,ENSP00000353720,ENSP00000359478,ENSP00000381607,ENSP00000440689	ABCC2,CES1,CYP2E1,CYP3A4,GSTP1
GO:1902652	secondary alcohol metabolic process	3	114	0.0047	ENSP00000337915,ENSP00000353720,ENSP00000419692	CES1,CYP3A4,RXRA
GO:0007190	activation of adenylate cyclase activity	2	25	0.0048	ENSP00000305372,ENSP00000315011	ADRB2,EDNRA
GO:0022414	reproductive process	8	1350	0.0048	ENSP00000275493,ENSP00000285930,ENSP00000304669,ENSP00000359478,ENSP00000361405,ENSP00000362680,ENSP00000419692,ENSP00000451828	ABCC2,AKR1B1,AKT1,CTNNA1,EGFR,MMP9,RXRA,SRC
GO:0042759	long-chain fatty acid biosynthetic process	2	25	0.0048	ENSP00000337915,ENSP00000440689	CYP2E1,CYP3A4
GO:0050878	regulation of body fluid levels	5	483	0.0049	ENSP00000285930,ENSP00000308541,ENSP00000346671,ENSP00000362680,ENSP00000408695	AKR1B1,F2,FYN,PRKCA,SRC
GO:0009895	negative regulation of catabolic process	4	274	0.005	ENSP00000275493,ENSP00000282096,ENSP00000346671,ENSP00000451828	AKT1,EGFR,FYN,PDE3B
GO:0030162	regulation of proteolysis	6	742	0.005	ENSP00000308541,ENSP00000311032,ENSP00000346671,ENSP00000361405,ENSP00000362680,ENSP00000451828	AKT1,CASP3,F2,FYN,MMP9,SRC
GO:0070372	regulation of ERK1 and ERK2 cascade	4	274	0.005	ENSP00000275493,ENSP00000362680,ENSP00000381607,ENSP00000408695	EGFR,GSTP1,PRKCA,SRC
GO:1905477	positive regulation of protein localization to membrane	3	117	0.005	ENSP00000275493,ENSP00000346671,ENSP00000451828	AKT1,EGFR,FYN
GO:0051049	regulation of transport	9	1732	0.0052	ENSP00000275493,ENSP00000305372,ENSP00000308541,ENSP00000315011,ENSP00000346671,ENSP00000361405,ENSP00000362680,ENSP00000408695,ENSP00000451828	ADRB2,AKT1,EDNRA,EGFR,F2,FYN,MMP9,PRKCA,SRC
GO:1903037	regulation of leukocyte cell-cell adhesion	4	278	0.0052	ENSP00000311032,ENSP00000346671,ENSP00000362680,ENSP00000451828	AKT1,CASP3,FYN,SRC
GO:0030334	regulation of cell migration	6	753	0.0053	ENSP00000275493,ENSP00000361405,ENSP00000362680,ENSP00000381607,ENSP00000408695,ENSP00000451828	AKT1,EGFR,GSTP1,MMP9,PRKCA,SRC
GO:0000904	cell morphogenesis involved in differentiation	5	498	0.0054	ENSP00000311032,ENSP00000335153,ENSP00000346671,ENSP00000362680,ENSP00000408695	CASP3,FYN,HSP90AA1,PRKCA,SRC
GO:0002446	neutrophil mediated immunity	5	498	0.0054	ENSP00000308541,ENSP00000335153,ENSP00000361405,ENSP00000364212,ENSP00000381607	CDA,F2,GSTP1,HSP90AA1,MMP9
GO:0006518	peptide metabolic process	5	497	0.0054	ENSP00000275493,ENSP00000290765,ENSP00000335153,ENSP00000381607,ENSP00000451828	AKT1,EGFR,GSTP1,GSTT2B,HSP90AA1
GO:0071214	cellular response to abiotic stimulus	4	282	0.0054	ENSP00000275493,ENSP00000285930,ENSP00000311032,ENSP00000451828	AKR1B1,AKT1,CASP3,EGFR
GO:0016999	antibiotic metabolic process	3	124	0.0055	ENSP00000275493,ENSP00000285930,ENSP00000359478	ABCC2,AKR1B1,EGFR
GO:0060249	anatomical structure homeostasis	4	285	0.0055	ENSP00000285930,ENSP00000305372,ENSP00000335153,ENSP00000362680	ADRB2,AKR1B1,HSP90AA1,SRC
GO:0001666	response to hypoxia	4	288	0.0056	ENSP00000311032,ENSP00000315011,ENSP00000362680,ENSP00000451828	AKT1,CASP3,EDNRA,SRC
GO:0071549	cellular response to dexamethasone stimulus	2	28	0.0056	ENSP00000275493,ENSP00000359478	ABCC2,EGFR
GO:0032355	response to estradiol	3	126	0.0057	ENSP00000275493,ENSP00000311032,ENSP00000381607	CASP3,EGFR,GSTP1
GO:0046903	secretion	7	1070	0.0057	ENSP00000295897,ENSP00000335153,ENSP00000359478,ENSP00000361405,ENSP00000364212,ENSP00000381607,ENSP00000450482	ABCC2,ALB,BDKRB2,CDA,GSTP1,HSP90AA1,MMP9
GO:0000083	regulation of transcription involved in G1/S transition of mitotic cell cycle	2	29	0.0058	ENSP00000315644,ENSP00000396308	DHFR,TYMS
GO:0006897	endocytosis	5	510	0.0058	ENSP00000295897,ENSP00000305372,ENSP00000335153,ENSP00000346671,ENSP00000362680	ADRB2,ALB,FYN,HSP90AA1,SRC
GO:0015721	bile acid and bile salt transport	2	29	0.0058	ENSP00000359478,ENSP00000419692	ABCC2,RXRA
GO:0071470	cellular response to osmotic stress	2	29	0.0058	ENSP00000285930,ENSP00000311032	AKR1B1,CASP3
GO:1904645	response to amyloid-beta	2	29	0.0058	ENSP00000305372,ENSP00000346671	ADRB2,FYN
GO:0006631	fatty acid metabolic process	4	294	0.0059	ENSP00000337915,ENSP00000353720,ENSP00000381607,ENSP00000440689	CES1,CYP2E1,CYP3A4,GSTP1
GO:1904062	regulation of cation transmembrane transport	4	294	0.0059	ENSP00000305372,ENSP00000308541,ENSP00000346671,ENSP00000361405	ADRB2,F2,FYN,MMP9
GO:0007202	activation of phospholipase C activity	2	30	0.0061	ENSP00000275493,ENSP00000315011	EDNRA,EGFR
GO:0015718	monocarboxylic acid transport	3	131	0.0061	ENSP00000359478,ENSP00000419692,ENSP00000450482	ABCC2,BDKRB2,RXRA
GO:0071715	icosanoid transport	2	30	0.0061	ENSP00000359478,ENSP00000450482	ABCC2,BDKRB2
GO:0071901	negative regulation of protein serine/threonine kinase activity	3	130	0.0061	ENSP00000311032,ENSP00000381607,ENSP00000451828	AKT1,CASP3,GSTP1
GO:0001893	maternal placenta development	2	31	0.0064	ENSP00000419692,ENSP00000451828	AKT1,RXRA
GO:0010543	regulation of platelet activation	2	31	0.0064	ENSP00000308541,ENSP00000408695	F2,PRKCA
GO:0031325	positive regulation of cellular metabolic process	12	3060	0.0064	ENSP00000275493,ENSP00000305372,ENSP00000308541,ENSP00000311032,ENSP00000335153,ENSP00000346671,ENSP00000361405,ENSP00000362680,ENSP00000381607,ENSP00000408695,ENSP00000419692,ENSP00000451828	ADRB2,AKT1,CASP3,EGFR,F2,FYN,GSTP1,HSP90AA1,MMP9,PRKCA,RXRA,SRC
GO:0042310	vasoconstriction	2	31	0.0064	ENSP00000315011,ENSP00000450482	BDKRB2,EDNRA
GO:0042311	vasodilation	2	31	0.0064	ENSP00000305372,ENSP00000450482	ADRB2,BDKRB2
GO:0050863	regulation of T cell activation	4	302	0.0064	ENSP00000311032,ENSP00000346671,ENSP00000362680,ENSP00000451828	AKT1,CASP3,FYN,SRC
GO:0045834	positive regulation of lipid metabolic process	3	135	0.0065	ENSP00000308541,ENSP00000362680,ENSP00000451828	AKT1,F2,SRC
GO:0001701	in utero embryonic development	4	306	0.0066	ENSP00000275493,ENSP00000315011,ENSP00000419692,ENSP00000451828	AKT1,EDNRA,EGFR,RXRA
GO:0032148	activation of protein kinase B activity	2	32	0.0067	ENSP00000362680,ENSP00000451828	AKT1,SRC
GO:0045745	positive regulation of G protein-coupled receptor signaling pathway	2	32	0.0067	ENSP00000308541,ENSP00000408695	F2,PRKCA
GO:0003008	system process	9	1827	0.0068	ENSP00000275493,ENSP00000285930,ENSP00000305372,ENSP00000311032,ENSP00000315011,ENSP00000346671,ENSP00000362680,ENSP00000450482,ENSP00000451828	ADRB2,AKR1B1,AKT1,BDKRB2,CASP3,EDNRA,EGFR,FYN,SRC
GO:0051348	negative regulation of transferase activity	4	310	0.0068	ENSP00000311032,ENSP00000362680,ENSP00000381607,ENSP00000451828	AKT1,CASP3,GSTP1,SRC
GO:0072359	circulatory system development	6	807	0.0068	ENSP00000282096,ENSP00000311032,ENSP00000315011,ENSP00000408695,ENSP00000419692,ENSP00000451828	AKT1,CASP3,EDNRA,PDE3B,PRKCA,RXRA
GO:0009411	response to UV	3	139	0.007	ENSP00000275493,ENSP00000311032,ENSP00000451828	AKT1,CASP3,EGFR
GO:0043029	T cell homeostasis	2	33	0.007	ENSP00000311032,ENSP00000451828	AKT1,CASP3
GO:0045742	positive regulation of epidermal growth factor receptor signaling pathway	2	33	0.007	ENSP00000361405,ENSP00000451828	AKT1,MMP9
GO:0045907	positive regulation of vasoconstriction	2	33	0.007	ENSP00000275493,ENSP00000451828	AKT1,EGFR
GO:0046329	negative regulation of JNK cascade	2	33	0.007	ENSP00000381607,ENSP00000451828	AKT1,GSTP1
GO:0043114	regulation of vascular permeability	2	34	0.0072	ENSP00000362680,ENSP00000450482	BDKRB2,SRC
GO:0097421	liver regeneration	2	34	0.0072	ENSP00000275493,ENSP00000315644	EGFR,TYMS
GO:0008277	regulation of G protein-coupled receptor signaling pathway	3	142	0.0073	ENSP00000305372,ENSP00000308541,ENSP00000408695	ADRB2,F2,PRKCA
GO:0001890	placenta development	3	145	0.0076	ENSP00000275493,ENSP00000419692,ENSP00000451828	AKT1,EGFR,RXRA
GO:0033036	macromolecule localization	10	2268	0.0076	ENSP00000237612,ENSP00000275493,ENSP00000304669,ENSP00000335153,ENSP00000353720,ENSP00000359478,ENSP00000382342,ENSP00000419692,ENSP00000450482,ENSP00000451828	ABCC1,ABCC2,ABCG2,AKT1,BDKRB2,CES1,CTNNA1,EGFR,HSP90AA1,RXRA
GO:0034405	response to fluid shear stress	2	35	0.0076	ENSP00000362680,ENSP00000451828	AKT1,SRC
GO:0055065	metal ion homeostasis	5	555	0.0076	ENSP00000237612,ENSP00000275493,ENSP00000308541,ENSP00000315011,ENSP00000450482	ABCG2,BDKRB2,EDNRA,EGFR,F2
GO:0006417	regulation of translation	4	327	0.0079	ENSP00000315644,ENSP00000396308,ENSP00000419692,ENSP00000451828	AKT1,DHFR,RXRA,TYMS
GO:0010907	positive regulation of glucose metabolic process	2	36	0.0079	ENSP00000362680,ENSP00000451828	AKT1,SRC
GO:0016043	cellular component organization	16	5163	0.0079	ENSP00000275493,ENSP00000295897,ENSP00000304669,ENSP00000305372,ENSP00000311032,ENSP00000335153,ENSP00000346671,ENSP00000361405,ENSP00000362680,ENSP00000364212,ENSP00000382342,ENSP00000396308,ENSP00000399745,ENSP00000408695,ENSP00000419692,ENSP00000451828	ABCC1,ADRB2,AKT1,ALB,CASP3,CDA,CHRM2,CTNNA1,DHFR,EGFR,FYN,HSP90AA1,MMP9,PRKCA,RXRA,SRC
GO:0018193	peptidyl-amino acid modification	6	842	0.0079	ENSP00000275493,ENSP00000335153,ENSP00000346671,ENSP00000362680,ENSP00000408695,ENSP00000451828	AKT1,EGFR,FYN,HSP90AA1,PRKCA,SRC
GO:0019048	modulation by virus of host morphology or physiology	2	36	0.0079	ENSP00000315644,ENSP00000419692	RXRA,TYMS
GO:0032570	response to progesterone	2	36	0.0079	ENSP00000315644,ENSP00000362680	SRC,TYMS
GO:0045936	negative regulation of phosphate metabolic process	5	562	0.0079	ENSP00000311032,ENSP00000364212,ENSP00000381607,ENSP00000450482,ENSP00000451828	AKT1,BDKRB2,CASP3,CDA,GSTP1
GO:0070555	response to interleukin-1	3	147	0.0079	ENSP00000359478,ENSP00000362680,ENSP00000408695	ABCC2,PRKCA,SRC
GO:0090218	positive regulation of lipid kinase activity	2	36	0.0079	ENSP00000308541,ENSP00000362680	F2,SRC
GO:0051205	protein insertion into membrane	2	37	0.0081	ENSP00000275493,ENSP00000335153	EGFR,HSP90AA1
GO:0016032	viral process	5	571	0.0084	ENSP00000275493,ENSP00000315644,ENSP00000346671,ENSP00000362680,ENSP00000419692	EGFR,FYN,RXRA,SRC,TYMS
GO:0008610	lipid biosynthetic process	5	575	0.0085	ENSP00000285930,ENSP00000337915,ENSP00000353720,ENSP00000355995,ENSP00000440689	AKR1B1,CES1,CYP2E1,CYP3A4,HSD11B1
GO:0035556	intracellular signal transduction	8	1528	0.0085	ENSP00000275493,ENSP00000285930,ENSP00000305372,ENSP00000311032,ENSP00000346671,ENSP00000362680,ENSP00000408695,ENSP00000451828	ADRB2,AKR1B1,AKT1,CASP3,EGFR,FYN,PRKCA,SRC
GO:0001894	tissue homeostasis	3	155	0.0088	ENSP00000285930,ENSP00000305372,ENSP00000362680	ADRB2,AKR1B1,SRC
GO:0007566	embryo implantation	2	39	0.0088	ENSP00000361405,ENSP00000419692	MMP9,RXRA
GO:0071902	positive regulation of protein serine/threonine kinase activity	4	340	0.0088	ENSP00000275493,ENSP00000305372,ENSP00000362680,ENSP00000451828	ADRB2,AKT1,EGFR,SRC
GO:0006873	cellular ion homeostasis	5	584	0.009	ENSP00000237612,ENSP00000308541,ENSP00000315011,ENSP00000359478,ENSP00000450482	ABCC2,ABCG2,BDKRB2,EDNRA,F2
GO:0016241	regulation of macroautophagy	3	157	0.009	ENSP00000305372,ENSP00000311032,ENSP00000451828	ADRB2,AKT1,CASP3
GO:0051240	positive regulation of multicellular organismal process	8	1551	0.0091	ENSP00000275493,ENSP00000305372,ENSP00000308541,ENSP00000346671,ENSP00000361405,ENSP00000362680,ENSP00000408695,ENSP00000451828	ADRB2,AKT1,EGFR,F2,FYN,MMP9,PRKCA,SRC
GO:0007409	axonogenesis	4	346	0.0092	ENSP00000335153,ENSP00000346671,ENSP00000362680,ENSP00000408695	FYN,HSP90AA1,PRKCA,SRC
GO:0009987	cellular process	29	14652	0.0092	ENSP00000237612,ENSP00000275493,ENSP00000282096,ENSP00000285930,ENSP00000290765,ENSP00000295897,ENSP00000304669,ENSP00000305372,ENSP00000308541,ENSP00000311032,ENSP00000315011,ENSP00000315644,ENSP00000335153,ENSP00000337915,ENSP00000346671,ENSP00000353720,ENSP00000359478,ENSP00000361405,ENSP00000362680,ENSP00000364212,ENSP00000381607,ENSP00000382342,ENSP00000396308,ENSP00000399745,ENSP00000408695…	ABCC1,ABCC2,ABCG2,ADRB2,AKR1B1,AKT1,ALB,BDKRB2,CASP3,CDA,CES1,CHRM2,CTNNA1,CYP2E1,CYP3A4,DHFR,EDNRA,EGFR,F2,FYN,GSTP1,GSTT2B,HSP90AA1,MMP9,PDE3B,PRKCA,RXRA,SRC,TYMS
GO:0030307	positive regulation of cell growth	3	159	0.0092	ENSP00000275493,ENSP00000308541,ENSP00000451828	AKT1,EGFR,F2
GO:0032147	activation of protein kinase activity	4	347	0.0092	ENSP00000275493,ENSP00000305372,ENSP00000362680,ENSP00000451828	ADRB2,AKT1,EGFR,SRC
GO:0045862	positive regulation of proteolysis	4	347	0.0092	ENSP00000311032,ENSP00000346671,ENSP00000362680,ENSP00000451828	AKT1,CASP3,FYN,SRC
GO:0008284	positive regulation of cell population proliferation	6	878	0.0093	ENSP00000275493,ENSP00000285930,ENSP00000308541,ENSP00000361405,ENSP00000408695,ENSP00000451828	AKR1B1,AKT1,EGFR,F2,MMP9,PRKCA
GO:0031400	negative regulation of protein modification process	5	592	0.0093	ENSP00000311032,ENSP00000346671,ENSP00000381607,ENSP00000450482,ENSP00000451828	AKT1,BDKRB2,CASP3,FYN,GSTP1
GO:0045861	negative regulation of proteolysis	4	349	0.0093	ENSP00000308541,ENSP00000361405,ENSP00000362680,ENSP00000451828	AKT1,F2,MMP9,SRC
GO:1900449	regulation of glutamate receptor signaling pathway	2	41	0.0093	ENSP00000305372,ENSP00000346671	ADRB2,FYN
GO:0045429	positive regulation of nitric oxide biosynthetic process	2	42	0.0097	ENSP00000335153,ENSP00000451828	AKT1,HSP90AA1
GO:1904407	positive regulation of nitric oxide metabolic process	2	42	0.0097	ENSP00000335153,ENSP00000451828	AKT1,HSP90AA1
GO:0051050	positive regulation of transport	6	892	0.0098	ENSP00000275493,ENSP00000305372,ENSP00000308541,ENSP00000346671,ENSP00000362680,ENSP00000451828	ADRB2,AKT1,EGFR,F2,FYN,SRC
GO:0040007	growth	4	357	0.0099	ENSP00000315644,ENSP00000335153,ENSP00000362680,ENSP00000419692	HSP90AA1,RXRA,SRC,TYMS
GO:0043065	positive regulation of apoptotic process	5	604	0.0099	ENSP00000304669,ENSP00000311032,ENSP00000361405,ENSP00000362680,ENSP00000451828	AKT1,CASP3,CTNNA1,MMP9,SRC
GO:0010959	regulation of metal ion transport	4	360	0.0101	ENSP00000305372,ENSP00000308541,ENSP00000346671,ENSP00000451828	ADRB2,AKT1,F2,FYN
GO:0043122	regulation of I-kappaB kinase/NF-kappaB signaling	3	167	0.0101	ENSP00000346671,ENSP00000381607,ENSP00000451828	AKT1,FYN,GSTP1
GO:0045216	cell-cell junction organization	3	168	0.0102	ENSP00000304669,ENSP00000362680,ENSP00000408695	CTNNA1,PRKCA,SRC
GO:0046328	regulation of JNK cascade	3	169	0.0103	ENSP00000275493,ENSP00000381607,ENSP00000451828	AKT1,EGFR,GSTP1
GO:1903202	negative regulation of oxidative stress-induced cell death	2	44	0.0103	ENSP00000346671,ENSP00000451828	AKT1,FYN
GO:0051336	regulation of hydrolase activity	7	1238	0.0104	ENSP00000275493,ENSP00000311032,ENSP00000315011,ENSP00000346671,ENSP00000361405,ENSP00000362680,ENSP00000451828	AKT1,CASP3,EDNRA,EGFR,FYN,MMP9,SRC
GO:0030900	forebrain development	4	366	0.0105	ENSP00000275493,ENSP00000311032,ENSP00000346671,ENSP00000362680	CASP3,EGFR,FYN,SRC
GO:0035239	tube morphogenesis	5	615	0.0105	ENSP00000275493,ENSP00000282096,ENSP00000315011,ENSP00000362680,ENSP00000408695	EDNRA,EGFR,PDE3B,PRKCA,SRC
GO:0090199	regulation of release of cytochrome c from mitochondria	2	45	0.0106	ENSP00000361405,ENSP00000451828	AKT1,MMP9
GO:0042176	regulation of protein catabolic process	4	368	0.0107	ENSP00000275493,ENSP00000335153,ENSP00000346671,ENSP00000451828	AKT1,EGFR,FYN,HSP90AA1
GO:0018105	peptidyl-serine phosphorylation	3	173	0.0108	ENSP00000362680,ENSP00000408695,ENSP00000451828	AKT1,PRKCA,SRC
GO:0051181	cofactor transport	2	46	0.0109	ENSP00000237612,ENSP00000382342	ABCC1,ABCG2
GO:0006468	protein phosphorylation	6	923	0.0111	ENSP00000275493,ENSP00000335153,ENSP00000346671,ENSP00000362680,ENSP00000408695,ENSP00000451828	AKT1,EGFR,FYN,HSP90AA1,PRKCA,SRC
GO:0044703	multi-organism reproductive process	6	923	0.0111	ENSP00000285930,ENSP00000359478,ENSP00000361405,ENSP00000362680,ENSP00000419692,ENSP00000451828	ABCC2,AKR1B1,AKT1,MMP9,RXRA,SRC
GO:0045785	positive regulation of cell adhesion	4	375	0.0112	ENSP00000346671,ENSP00000362680,ENSP00000408695,ENSP00000451828	AKT1,FYN,PRKCA,SRC
GO:0045787	positive regulation of cell cycle	4	376	0.0113	ENSP00000275493,ENSP00000362680,ENSP00000408695,ENSP00000451828	AKT1,EGFR,PRKCA,SRC
GO:0050679	positive regulation of epithelial cell proliferation	3	178	0.0115	ENSP00000275493,ENSP00000408695,ENSP00000451828	AKT1,EGFR,PRKCA
GO:0009409	response to cold	2	48	0.0116	ENSP00000305372,ENSP00000335153	ADRB2,HSP90AA1
GO:0034637	cellular carbohydrate biosynthetic process	2	48	0.0116	ENSP00000285930,ENSP00000451828	AKR1B1,AKT1
GO:0043949	regulation of cAMP-mediated signaling	2	48	0.0116	ENSP00000282096,ENSP00000408695	PDE3B,PRKCA
GO:0097194	execution phase of apoptosis	2	48	0.0116	ENSP00000311032,ENSP00000451828	AKT1,CASP3
GO:0080090	regulation of primary metabolic process	17	5982	0.0117	ENSP00000275493,ENSP00000282096,ENSP00000305372,ENSP00000308541,ENSP00000311032,ENSP00000315644,ENSP00000335153,ENSP00000346671,ENSP00000361405,ENSP00000362680,ENSP00000364212,ENSP00000381607,ENSP00000396308,ENSP00000408695,ENSP00000419692,ENSP00000450482,ENSP00000451828	ADRB2,AKT1,BDKRB2,CASP3,CDA,DHFR,EGFR,F2,FYN,GSTP1,HSP90AA1,MMP9,PDE3B,PRKCA,RXRA,SRC,TYMS
GO:0071702	organic substance transport	9	2040	0.0118	ENSP00000237612,ENSP00000315011,ENSP00000335153,ENSP00000353720,ENSP00000359478,ENSP00000382342,ENSP00000419692,ENSP00000450482,ENSP00000451828	ABCC1,ABCC2,ABCG2,AKT1,BDKRB2,CES1,EDNRA,HSP90AA1,RXRA
GO:0001541	ovarian follicle development	2	49	0.0119	ENSP00000304669,ENSP00000362680	CTNNA1,SRC
GO:0051972	regulation of telomerase activity	2	49	0.0119	ENSP00000335153,ENSP00000362680	HSP90AA1,SRC
GO:1904705	regulation of vascular smooth muscle cell proliferation	2	49	0.0119	ENSP00000361405,ENSP00000381607	GSTP1,MMP9
GO:0007188	adenylate cyclase-modulating G protein-coupled receptor signaling pathway	3	183	0.0121	ENSP00000305372,ENSP00000315011,ENSP00000399745	ADRB2,CHRM2,EDNRA
GO:0030855	epithelial cell differentiation	5	649	0.0124	ENSP00000311032,ENSP00000315644,ENSP00000353720,ENSP00000419692,ENSP00000451828	AKT1,CASP3,CES1,RXRA,TYMS
GO:0071345	cellular response to cytokine stimulus	6	953	0.0125	ENSP00000311032,ENSP00000335153,ENSP00000346671,ENSP00000359478,ENSP00000361405,ENSP00000451828	ABCC2,AKT1,CASP3,FYN,HSP90AA1,MMP9
GO:0006939	smooth muscle contraction	2	51	0.0126	ENSP00000315011,ENSP00000450482	BDKRB2,EDNRA
GO:0019221	cytokine-mediated signaling pathway	5	655	0.0127	ENSP00000311032,ENSP00000335153,ENSP00000346671,ENSP00000361405,ENSP00000451828	AKT1,CASP3,FYN,HSP90AA1,MMP9
GO:0022603	regulation of anatomical structure morphogenesis	6	961	0.0128	ENSP00000282096,ENSP00000308541,ENSP00000346671,ENSP00000362680,ENSP00000408695,ENSP00000419692	F2,FYN,PDE3B,PRKCA,RXRA,SRC
GO:0006749	glutathione metabolic process	2	52	0.0129	ENSP00000290765,ENSP00000381607	GSTP1,GSTT2B
GO:0019748	secondary metabolic process	2	52	0.0129	ENSP00000285930,ENSP00000359478	ABCC2,AKR1B1
GO:0040008	regulation of growth	5	663	0.0133	ENSP00000275493,ENSP00000305372,ENSP00000308541,ENSP00000364212,ENSP00000451828	ADRB2,AKT1,CDA,EGFR,F2
GO:1903078	positive regulation of protein localization to plasma membrane	2	53	0.0133	ENSP00000275493,ENSP00000451828	AKT1,EGFR
GO:0001558	regulation of cell growth	4	402	0.0134	ENSP00000275493,ENSP00000308541,ENSP00000364212,ENSP00000451828	AKT1,CDA,EGFR,F2
GO:0046486	glycerolipid metabolic process	4	401	0.0134	ENSP00000275493,ENSP00000346671,ENSP00000362680,ENSP00000440689	CYP2E1,EGFR,FYN,SRC
GO:0030301	cholesterol transport	2	54	0.0136	ENSP00000237612,ENSP00000353720	ABCG2,CES1
GO:0034764	positive regulation of transmembrane transport	3	194	0.0136	ENSP00000305372,ENSP00000308541,ENSP00000451828	ADRB2,AKT1,F2
GO:0071398	cellular response to fatty acid	2	54	0.0136	ENSP00000362680,ENSP00000451828	AKT1,SRC
GO:0072528	pyrimidine-containing compound biosynthetic process	2	54	0.0136	ENSP00000315644,ENSP00000364212	CDA,TYMS
GO:0031347	regulation of defense response	5	676	0.0139	ENSP00000275493,ENSP00000308541,ENSP00000346671,ENSP00000362680,ENSP00000381607	EGFR,F2,FYN,GSTP1,SRC
GO:0043536	positive regulation of blood vessel endothelial cell migration	2	55	0.0139	ENSP00000408695,ENSP00000451828	AKT1,PRKCA
GO:0061180	mammary gland epithelium development	2	55	0.0139	ENSP00000362680,ENSP00000451828	AKT1,SRC
GO:0070374	positive regulation of ERK1 and ERK2 cascade	3	196	0.0139	ENSP00000275493,ENSP00000362680,ENSP00000408695	EGFR,PRKCA,SRC
GO:0015711	organic anion transport	4	414	0.0144	ENSP00000359478,ENSP00000382342,ENSP00000419692,ENSP00000450482	ABCC1,ABCC2,BDKRB2,RXRA
GO:0030099	myeloid cell differentiation	3	203	0.0151	ENSP00000311032,ENSP00000361405,ENSP00000362680	CASP3,MMP9,SRC
GO:0045055	regulated exocytosis	5	691	0.0151	ENSP00000295897,ENSP00000335153,ENSP00000361405,ENSP00000364212,ENSP00000381607	ALB,CDA,GSTP1,HSP90AA1,MMP9
GO:0060322	head development	5	692	0.0152	ENSP00000275493,ENSP00000311032,ENSP00000315011,ENSP00000346671,ENSP00000362680	CASP3,EDNRA,EGFR,FYN,SRC
GO:0001933	negative regulation of protein phosphorylation	4	422	0.0153	ENSP00000311032,ENSP00000381607,ENSP00000450482,ENSP00000451828	AKT1,BDKRB2,CASP3,GSTP1
GO:0006898	receptor-mediated endocytosis	3	209	0.016	ENSP00000295897,ENSP00000305372,ENSP00000335153	ADRB2,ALB,HSP90AA1
GO:0006940	regulation of smooth muscle contraction	2	60	0.016	ENSP00000305372,ENSP00000399745	ADRB2,CHRM2
GO:0071230	cellular response to amino acid stimulus	2	60	0.016	ENSP00000275493,ENSP00000346671	EGFR,FYN
GO:0071242	cellular response to ammonium ion	2	60	0.016	ENSP00000311032,ENSP00000399745	CASP3,CHRM2
GO:0072507	divalent inorganic cation homeostasis	4	429	0.016	ENSP00000275493,ENSP00000308541,ENSP00000315011,ENSP00000450482	BDKRB2,EDNRA,EGFR,F2
GO:1901566	organonitrogen compound biosynthetic process	7	1370	0.016	ENSP00000275493,ENSP00000290765,ENSP00000315644,ENSP00000364212,ENSP00000381607,ENSP00000396308,ENSP00000451828	AKT1,CDA,DHFR,EGFR,GSTP1,GSTT2B,TYMS
GO:0014910	regulation of smooth muscle cell migration	2	61	0.0163	ENSP00000362680,ENSP00000381607	GSTP1,SRC
GO:0002223	stimulatory C-type lectin receptor signaling pathway	2	62	0.0167	ENSP00000346671,ENSP00000362680	FYN,SRC
GO:0042698	ovulation cycle	2	62	0.0167	ENSP00000275493,ENSP00000362680	EGFR,SRC
GO:0001503	ossification	3	215	0.017	ENSP00000275493,ENSP00000361405,ENSP00000451828	AKT1,EGFR,MMP9
GO:0002682	regulation of immune system process	7	1391	0.017	ENSP00000308541,ENSP00000311032,ENSP00000335153,ENSP00000346671,ENSP00000362680,ENSP00000408695,ENSP00000451828	AKT1,CASP3,F2,FYN,HSP90AA1,PRKCA,SRC
GO:0034612	response to tumor necrosis factor	3	217	0.0174	ENSP00000311032,ENSP00000359478,ENSP00000451828	ABCC2,AKT1,CASP3
GO:0007411	axon guidance	3	220	0.0181	ENSP00000346671,ENSP00000362680,ENSP00000408695	FYN,PRKCA,SRC
GO:0014068	positive regulation of phosphatidylinositol 3-kinase signaling	2	65	0.0181	ENSP00000308541,ENSP00000346671	F2,FYN
GO:0090257	regulation of muscle system process	3	224	0.0188	ENSP00000305372,ENSP00000399745,ENSP00000408695	ADRB2,CHRM2,PRKCA
GO:0031329	regulation of cellular catabolic process	5	743	0.0194	ENSP00000305372,ENSP00000311032,ENSP00000335153,ENSP00000408695,ENSP00000451828	ADRB2,AKT1,CASP3,HSP90AA1,PRKCA
GO:0031397	negative regulation of protein ubiquitination	2	68	0.0194	ENSP00000346671,ENSP00000451828	AKT1,FYN
GO:0051345	positive regulation of hydrolase activity	5	742	0.0194	ENSP00000275493,ENSP00000311032,ENSP00000315011,ENSP00000346671,ENSP00000451828	AKT1,CASP3,EDNRA,EGFR,FYN
GO:0051881	regulation of mitochondrial membrane potential	2	68	0.0194	ENSP00000362680,ENSP00000451828	AKT1,SRC
GO:1901576	organic substance biosynthetic process	14	4656	0.0194	ENSP00000275493,ENSP00000285930,ENSP00000290765,ENSP00000315644,ENSP00000335153,ENSP00000337915,ENSP00000353720,ENSP00000355995,ENSP00000364212,ENSP00000381607,ENSP00000396308,ENSP00000419692,ENSP00000440689,ENSP00000451828	AKR1B1,AKT1,CDA,CES1,CYP2E1,CYP3A4,DHFR,EGFR,GSTP1,GSTT2B,HSD11B1,HSP90AA1,RXRA,TYMS
GO:2000573	positive regulation of DNA biosynthetic process	2	68	0.0194	ENSP00000335153,ENSP00000362680	HSP90AA1,SRC
GO:0015908	fatty acid transport	2	69	0.0197	ENSP00000359478,ENSP00000450482	ABCC2,BDKRB2
GO:0046717	acid secretion	2	69	0.0197	ENSP00000359478,ENSP00000450482	ABCC2,BDKRB2
GO:0001568	blood vessel development	4	464	0.0201	ENSP00000282096,ENSP00000315011,ENSP00000408695,ENSP00000451828	AKT1,EDNRA,PDE3B,PRKCA
GO:0072655	establishment of protein localization to mitochondrion	2	70	0.0202	ENSP00000335153,ENSP00000451828	AKT1,HSP90AA1
GO:0031668	cellular response to extracellular stimulus	3	235	0.0208	ENSP00000295897,ENSP00000346671,ENSP00000381607	ALB,FYN,GSTP1
GO:0008643	carbohydrate transport	2	72	0.0211	ENSP00000315011,ENSP00000451828	AKT1,EDNRA
GO:0007611	learning or memory	3	237	0.0213	ENSP00000275493,ENSP00000311032,ENSP00000346671	CASP3,EGFR,FYN
GO:0050730	regulation of peptidyl-tyrosine phosphorylation	3	237	0.0213	ENSP00000275493,ENSP00000346671,ENSP00000362680	EGFR,FYN,SRC
GO:0048609	multicellular organismal reproductive process	5	766	0.0214	ENSP00000275493,ENSP00000285930,ENSP00000362680,ENSP00000419692,ENSP00000451828	AKR1B1,AKT1,EGFR,RXRA,SRC
GO:0051241	negative regulation of multicellular organismal process	6	1098	0.0214	ENSP00000275493,ENSP00000282096,ENSP00000304669,ENSP00000305372,ENSP00000308541,ENSP00000381607	ADRB2,CTNNA1,EGFR,F2,GSTP1,PDE3B
GO:0051171	regulation of nitrogen compound metabolic process	16	5827	0.0217	ENSP00000275493,ENSP00000305372,ENSP00000308541,ENSP00000311032,ENSP00000315644,ENSP00000335153,ENSP00000346671,ENSP00000361405,ENSP00000362680,ENSP00000364212,ENSP00000381607,ENSP00000396308,ENSP00000408695,ENSP00000419692,ENSP00000450482,ENSP00000451828	ADRB2,AKT1,BDKRB2,CASP3,CDA,DHFR,EGFR,F2,FYN,GSTP1,HSP90AA1,MMP9,PRKCA,RXRA,SRC,TYMS
GO:0034332	adherens junction organization	2	74	0.0219	ENSP00000304669,ENSP00000362680	CTNNA1,SRC
GO:0043627	response to estrogen	2	74	0.0219	ENSP00000304669,ENSP00000359478	ABCC2,CTNNA1
GO:0006954	inflammatory response	4	482	0.0222	ENSP00000275493,ENSP00000308541,ENSP00000450482,ENSP00000451828	AKT1,BDKRB2,EGFR,F2
GO:0051128	regulation of cellular component organization	9	2306	0.0224	ENSP00000275493,ENSP00000305372,ENSP00000308541,ENSP00000335153,ENSP00000346671,ENSP00000361405,ENSP00000362680,ENSP00000364212,ENSP00000451828	ADRB2,AKT1,CDA,EGFR,F2,FYN,HSP90AA1,MMP9,SRC
GO:0043312	neutrophil degranulation	4	485	0.0226	ENSP00000335153,ENSP00000361405,ENSP00000364212,ENSP00000381607	CDA,GSTP1,HSP90AA1,MMP9
GO:0007043	cell-cell junction assembly	2	76	0.0227	ENSP00000304669,ENSP00000408695	CTNNA1,PRKCA
GO:0007162	negative regulation of cell adhesion	3	245	0.0227	ENSP00000282096,ENSP00000311032,ENSP00000362680	CASP3,PDE3B,SRC
GO:0070664	negative regulation of leukocyte proliferation	2	76	0.0227	ENSP00000311032,ENSP00000381607	CASP3,GSTP1
GO:0044092	negative regulation of molecular function	6	1119	0.0228	ENSP00000305372,ENSP00000311032,ENSP00000361405,ENSP00000362680,ENSP00000381607,ENSP00000451828	ADRB2,AKT1,CASP3,GSTP1,MMP9,SRC
GO:0006935	chemotaxis	4	491	0.0233	ENSP00000346671,ENSP00000362680,ENSP00000382342,ENSP00000408695	ABCC1,FYN,PRKCA,SRC
GO:0048511	rhythmic process	3	250	0.0235	ENSP00000275493,ENSP00000315644,ENSP00000362680	EGFR,SRC,TYMS
GO:0051289	protein homotetramerization	2	78	0.0235	ENSP00000364212,ENSP00000419692	CDA,RXRA
GO:0051726	regulation of cell cycle	6	1129	0.0235	ENSP00000275493,ENSP00000311032,ENSP00000335153,ENSP00000362680,ENSP00000408695,ENSP00000451828	AKT1,CASP3,EGFR,HSP90AA1,PRKCA,SRC
GO:0071260	cellular response to mechanical stimulus	2	78	0.0235	ENSP00000275493,ENSP00000451828	AKT1,EGFR
GO:0007204	positive regulation of cytosolic calcium ion concentration	3	251	0.0237	ENSP00000308541,ENSP00000315011,ENSP00000450482	BDKRB2,EDNRA,F2
GO:0043270	positive regulation of ion transport	3	252	0.0239	ENSP00000305372,ENSP00000308541,ENSP00000451828	ADRB2,AKT1,F2
GO:0006875	cellular metal ion homeostasis	4	499	0.0241	ENSP00000237612,ENSP00000308541,ENSP00000315011,ENSP00000450482	ABCG2,BDKRB2,EDNRA,F2
GO:0018107	peptidyl-threonine phosphorylation	2	80	0.0242	ENSP00000408695,ENSP00000451828	AKT1,PRKCA
GO:0044772	mitotic cell cycle phase transition	3	254	0.0242	ENSP00000315644,ENSP00000335153,ENSP00000396308	DHFR,HSP90AA1,TYMS
GO:0007568	aging	3	255	0.0243	ENSP00000304669,ENSP00000315644,ENSP00000451828	AKT1,CTNNA1,TYMS
GO:0040011	locomotion	6	1144	0.0245	ENSP00000275493,ENSP00000346671,ENSP00000361405,ENSP00000362680,ENSP00000382342,ENSP00000408695	ABCC1,EGFR,FYN,MMP9,PRKCA,SRC
GO:0006767	water-soluble vitamin metabolic process	2	81	0.0246	ENSP00000382342,ENSP00000396308	ABCC1,DHFR
GO:0002028	regulation of sodium ion transport	2	82	0.025	ENSP00000305372,ENSP00000451828	ADRB2,AKT1
GO:0043086	negative regulation of catalytic activity	5	809	0.025	ENSP00000311032,ENSP00000361405,ENSP00000362680,ENSP00000381607,ENSP00000451828	AKT1,CASP3,GSTP1,MMP9,SRC
GO:0002376	immune system process	9	2370	0.0252	ENSP00000308541,ENSP00000311032,ENSP00000335153,ENSP00000346671,ENSP00000361405,ENSP00000362680,ENSP00000364212,ENSP00000381607,ENSP00000451828	AKT1,CASP3,CDA,F2,FYN,GSTP1,HSP90AA1,MMP9,SRC
GO:0016477	cell migration	5	812	0.0252	ENSP00000275493,ENSP00000346671,ENSP00000361405,ENSP00000362680,ENSP00000382342	ABCC1,EGFR,FYN,MMP9,SRC
GO:0051651	maintenance of location in cell	2	83	0.0253	ENSP00000295897,ENSP00000451828	AKT1,ALB
GO:0097306	cellular response to alcohol	2	83	0.0253	ENSP00000304669,ENSP00000451828	AKT1,CTNNA1
GO:0043410	positive regulation of MAPK cascade	4	512	0.0255	ENSP00000275493,ENSP00000305372,ENSP00000362680,ENSP00000408695	ADRB2,EGFR,PRKCA,SRC
GO:0010827	regulation of glucose transmembrane transport	2	84	0.0257	ENSP00000315011,ENSP00000451828	AKT1,EDNRA
GO:0045833	negative regulation of lipid metabolic process	2	84	0.0257	ENSP00000282096,ENSP00000451828	AKT1,PDE3B
GO:0048145	regulation of fibroblast proliferation	2	84	0.0257	ENSP00000275493,ENSP00000381607	EGFR,GSTP1
GO:0007193	adenylate cyclase-inhibiting G protein-coupled receptor signaling pathway	2	85	0.0261	ENSP00000315011,ENSP00000399745	CHRM2,EDNRA
GO:1901216	positive regulation of neuron death	2	85	0.0261	ENSP00000311032,ENSP00000346671	CASP3,FYN
GO:0001892	embryonic placenta development	2	86	0.0266	ENSP00000275493,ENSP00000451828	AKT1,EGFR
GO:0098869	cellular oxidant detoxification	2	86	0.0266	ENSP00000295897,ENSP00000381607	ALB,GSTP1
GO:0048729	tissue morphogenesis	4	522	0.0268	ENSP00000275493,ENSP00000315011,ENSP00000362680,ENSP00000419692	EDNRA,EGFR,RXRA,SRC
GO:0006955	immune response	7	1560	0.027	ENSP00000308541,ENSP00000335153,ENSP00000346671,ENSP00000361405,ENSP00000362680,ENSP00000364212,ENSP00000381607	CDA,F2,FYN,GSTP1,HSP90AA1,MMP9,SRC
GO:0048646	anatomical structure formation involved in morphogenesis	5	831	0.027	ENSP00000282096,ENSP00000311032,ENSP00000315011,ENSP00000361405,ENSP00000408695	CASP3,EDNRA,MMP9,PDE3B,PRKCA
GO:0048522	positive regulation of cellular process	14	4898	0.0274	ENSP00000275493,ENSP00000285930,ENSP00000304669,ENSP00000305372,ENSP00000308541,ENSP00000311032,ENSP00000335153,ENSP00000346671,ENSP00000361405,ENSP00000362680,ENSP00000381607,ENSP00000408695,ENSP00000419692,ENSP00000451828	ADRB2,AKR1B1,AKT1,CASP3,CTNNA1,EGFR,F2,FYN,GSTP1,HSP90AA1,MMP9,PRKCA,RXRA,SRC
GO:0048518	positive regulation of biological process	15	5459	0.0278	ENSP00000275493,ENSP00000285930,ENSP00000304669,ENSP00000305372,ENSP00000308541,ENSP00000311032,ENSP00000335153,ENSP00000346671,ENSP00000361405,ENSP00000362680,ENSP00000381607,ENSP00000396308,ENSP00000408695,ENSP00000419692,ENSP00000451828	ADRB2,AKR1B1,AKT1,CASP3,CTNNA1,DHFR,EGFR,F2,FYN,GSTP1,HSP90AA1,MMP9,PRKCA,RXRA,SRC
GO:0001938	positive regulation of endothelial cell proliferation	2	89	0.0279	ENSP00000408695,ENSP00000451828	AKT1,PRKCA
GO:0033559	unsaturated fatty acid metabolic process	2	90	0.0283	ENSP00000381607,ENSP00000440689	CYP2E1,GSTP1
GO:0002065	columnar/cuboidal epithelial cell differentiation	2	91	0.0287	ENSP00000315644,ENSP00000419692	RXRA,TYMS
GO:0002673	regulation of acute inflammatory response	2	92	0.0293	ENSP00000308541,ENSP00000381607	F2,GSTP1
GO:0003015	heart process	2	92	0.0293	ENSP00000346671,ENSP00000362680	FYN,SRC
GO:0034766	negative regulation of ion transmembrane transport	2	93	0.0298	ENSP00000361405,ENSP00000451828	AKT1,MMP9
GO:0062014	negative regulation of small molecule metabolic process	2	93	0.0298	ENSP00000364212,ENSP00000451828	AKT1,CDA
GO:0031323	regulation of cellular metabolic process	16	6082	0.0299	ENSP00000275493,ENSP00000305372,ENSP00000308541,ENSP00000311032,ENSP00000315644,ENSP00000335153,ENSP00000346671,ENSP00000361405,ENSP00000362680,ENSP00000364212,ENSP00000381607,ENSP00000396308,ENSP00000408695,ENSP00000419692,ENSP00000450482,ENSP00000451828	ADRB2,AKT1,BDKRB2,CASP3,CDA,DHFR,EGFR,F2,FYN,GSTP1,HSP90AA1,MMP9,PRKCA,RXRA,SRC,TYMS
GO:1901360	organic cyclic compound metabolic process	14	4963	0.0301	ENSP00000237612,ENSP00000285930,ENSP00000311032,ENSP00000315644,ENSP00000335153,ENSP00000337915,ENSP00000353720,ENSP00000355995,ENSP00000359478,ENSP00000364212,ENSP00000382342,ENSP00000396308,ENSP00000419692,ENSP00000440689	ABCC1,ABCC2,ABCG2,AKR1B1,CASP3,CDA,CES1,CYP2E1,CYP3A4,DHFR,HSD11B1,HSP90AA1,RXRA,TYMS
GO:0022612	gland morphogenesis	2	94	0.0302	ENSP00000275493,ENSP00000362680	EGFR,SRC
GO:0090263	positive regulation of canonical Wnt signaling pathway	2	94	0.0302	ENSP00000275493,ENSP00000362680	EGFR,SRC
GO:0071897	DNA biosynthetic process	2	95	0.0306	ENSP00000315644,ENSP00000335153	HSP90AA1,TYMS
GO:1901214	regulation of neuron death	3	288	0.031	ENSP00000311032,ENSP00000346671,ENSP00000451828	AKT1,CASP3,FYN
GO:0010522	regulation of calcium ion transport into cytosol	2	97	0.0315	ENSP00000308541,ENSP00000346671	F2,FYN
GO:0032103	positive regulation of response to external stimulus	3	291	0.0316	ENSP00000275493,ENSP00000308541,ENSP00000408695	EGFR,F2,PRKCA
GO:0006952	defense response	6	1234	0.0318	ENSP00000275493,ENSP00000308541,ENSP00000346671,ENSP00000362680,ENSP00000450482,ENSP00000451828	AKT1,BDKRB2,EGFR,F2,FYN,SRC
GO:0002684	positive regulation of immune system process	5	882	0.0326	ENSP00000335153,ENSP00000346671,ENSP00000362680,ENSP00000408695,ENSP00000451828	AKT1,FYN,HSP90AA1,PRKCA,SRC
GO:0006690	icosanoid metabolic process	2	99	0.0326	ENSP00000382342,ENSP00000440689	ABCC1,CYP2E1
GO:0050900	leukocyte migration	3	296	0.0328	ENSP00000346671,ENSP00000361405,ENSP00000362680	FYN,MMP9,SRC
GO:1903047	mitotic cell cycle process	4	564	0.0328	ENSP00000315644,ENSP00000335153,ENSP00000396308,ENSP00000408695	DHFR,HSP90AA1,PRKCA,TYMS
GO:0001525	angiogenesis	3	297	0.033	ENSP00000282096,ENSP00000315011,ENSP00000408695	EDNRA,PDE3B,PRKCA
GO:0030260	entry into host cell	2	100	0.033	ENSP00000275493,ENSP00000362680	EGFR,SRC
GO:0009790	embryo development	5	890	0.0333	ENSP00000275493,ENSP00000315011,ENSP00000361405,ENSP00000419692,ENSP00000451828	AKT1,EDNRA,EGFR,MMP9,RXRA
GO:0002573	myeloid leukocyte differentiation	2	102	0.0338	ENSP00000361405,ENSP00000362680	MMP9,SRC
GO:0032091	negative regulation of protein binding	2	102	0.0338	ENSP00000305372,ENSP00000451828	ADRB2,AKT1
GO:0045321	leukocyte activation	5	894	0.0338	ENSP00000335153,ENSP00000346671,ENSP00000361405,ENSP00000364212,ENSP00000381607	CDA,FYN,GSTP1,HSP90AA1,MMP9
GO:0072593	reactive oxygen species metabolic process	2	103	0.0343	ENSP00000275493,ENSP00000451828	AKT1,EGFR
GO:0051093	negative regulation of developmental process	5	910	0.0359	ENSP00000275493,ENSP00000282096,ENSP00000304669,ENSP00000305372,ENSP00000308541	ADRB2,CTNNA1,EGFR,F2,PDE3B
GO:0046394	carboxylic acid biosynthetic process	3	311	0.0365	ENSP00000337915,ENSP00000396308,ENSP00000440689	CYP2E1,CYP3A4,DHFR
GO:0051094	positive regulation of developmental process	6	1286	0.037	ENSP00000304669,ENSP00000305372,ENSP00000346671,ENSP00000362680,ENSP00000408695,ENSP00000451828	ADRB2,AKT1,CTNNA1,FYN,PRKCA,SRC
GO:0008203	cholesterol metabolic process	2	109	0.0375	ENSP00000353720,ENSP00000419692	CES1,RXRA
GO:0034754	cellular hormone metabolic process	2	109	0.0375	ENSP00000285930,ENSP00000337915	AKR1B1,CYP3A4
GO:0006811	ion transport	6	1292	0.0376	ENSP00000237612,ENSP00000346671,ENSP00000359478,ENSP00000382342,ENSP00000419692,ENSP00000450482	ABCC1,ABCC2,ABCG2,BDKRB2,FYN,RXRA
GO:0043488	regulation of mRNA stability	2	113	0.04	ENSP00000408695,ENSP00000451828	AKT1,PRKCA
GO:0007346	regulation of mitotic cell cycle	4	608	0.0405	ENSP00000275493,ENSP00000335153,ENSP00000408695,ENSP00000451828	AKT1,EGFR,HSP90AA1,PRKCA
GO:0044238	primary metabolic process	20	8808	0.0417	ENSP00000275493,ENSP00000285930,ENSP00000295897,ENSP00000305372,ENSP00000308541,ENSP00000311032,ENSP00000315644,ENSP00000335153,ENSP00000337915,ENSP00000346671,ENSP00000353720,ENSP00000355995,ENSP00000361405,ENSP00000362680,ENSP00000364212,ENSP00000381607,ENSP00000408695,ENSP00000419692,ENSP00000440689,ENSP00000451828	ADRB2,AKR1B1,AKT1,ALB,CASP3,CDA,CES1,CYP2E1,CYP3A4,EGFR,F2,FYN,GSTP1,HSD11B1,HSP90AA1,MMP9,PRKCA,RXRA,SRC,TYMS
GO:0070613	regulation of protein processing	2	116	0.0418	ENSP00000308541,ENSP00000362680	F2,SRC
GO:0017148	negative regulation of translation	2	117	0.0423	ENSP00000315644,ENSP00000396308	DHFR,TYMS
GO:0050728	negative regulation of inflammatory response	2	117	0.0423	ENSP00000308541,ENSP00000381607	F2,GSTP1
GO:0062012	regulation of small molecule metabolic process	3	332	0.0424	ENSP00000362680,ENSP00000364212,ENSP00000451828	AKT1,CDA,SRC
GO:0051223	regulation of protein transport	4	622	0.0431	ENSP00000275493,ENSP00000346671,ENSP00000362680,ENSP00000408695	EGFR,FYN,PRKCA,SRC
GO:0051641	cellular localization	8	2180	0.0431	ENSP00000275493,ENSP00000295897,ENSP00000304669,ENSP00000305372,ENSP00000308541,ENSP00000335153,ENSP00000353720,ENSP00000451828	ADRB2,AKT1,ALB,CES1,CTNNA1,EGFR,F2,HSP90AA1
GO:0043405	regulation of MAP kinase activity	3	337	0.0436	ENSP00000275493,ENSP00000362680,ENSP00000381607	EGFR,GSTP1,SRC
GO:0050727	regulation of inflammatory response	3	338	0.0439	ENSP00000275493,ENSP00000308541,ENSP00000381607	EGFR,F2,GSTP1
GO:0000041	transition metal ion transport	2	121	0.0443	ENSP00000237612,ENSP00000359478	ABCC2,ABCG2
GO:0042177	negative regulation of protein catabolic process	2	121	0.0443	ENSP00000275493,ENSP00000346671	EGFR,FYN
GO:0048589	developmental growth	3	340	0.0443	ENSP00000315644,ENSP00000335153,ENSP00000419692	HSP90AA1,RXRA,TYMS
GO:0043123	positive regulation of I-kappaB kinase/NF-kappaB signaling	2	122	0.0448	ENSP00000346671,ENSP00000451828	AKT1,FYN
GO:0006790	sulfur compound metabolic process	3	343	0.045	ENSP00000290765,ENSP00000359478,ENSP00000381607	ABCC2,GSTP1,GSTT2B
GO:0006928	movement of cell or subcellular component	6	1355	0.045	ENSP00000275493,ENSP00000346671,ENSP00000361405,ENSP00000362680,ENSP00000382342,ENSP00000408695	ABCC1,EGFR,FYN,MMP9,PRKCA,SRC
GO:0031331	positive regulation of cellular catabolic process	3	343	0.045	ENSP00000305372,ENSP00000335153,ENSP00000451828	ADRB2,AKT1,HSP90AA1
GO:0043933	protein-containing complex subunit organization	7	1770	0.0453	ENSP00000295897,ENSP00000304669,ENSP00000305372,ENSP00000335153,ENSP00000362680,ENSP00000364212,ENSP00000419692	ADRB2,ALB,CDA,CTNNA1,HSP90AA1,RXRA,SRC
GO:0048565	digestive tract development	2	126	0.0467	ENSP00000275493,ENSP00000315644	EGFR,TYMS
GO:0050806	positive regulation of synaptic transmission	2	126	0.0467	ENSP00000275493,ENSP00000305372	ADRB2,EGFR
GO:1901990	regulation of mitotic cell cycle phase transition	3	351	0.0471	ENSP00000275493,ENSP00000335153,ENSP00000451828	AKT1,EGFR,HSP90AA1
GO:1901796	regulation of signal transduction by p53 class mediator	2	129	0.0484	ENSP00000450482,ENSP00000451828	AKT1,BDKRB2
GO:0043401	steroid hormone mediated signaling pathway	2	131	0.0496	ENSP00000362680,ENSP00000419692	RXRA,SRC
GO:1904064	positive regulation of cation transmembrane transport	2	131	0.0496	ENSP00000305372,ENSP00000308541	ADRB2,F2
