# Supplementary material for: Lamivudine improves cognitive decline in SAMP8 mice: Integrating in vivo pharmacological evaluation and network pharmacology
Source: J Cell Mol Med. 2021 Aug 10;25(17):8490–503. doi: 10.1111/jcmm.16811 (PMC8419189; doi:10.1111/jcmm.16811)
Supplement: Supplementary file 5 — Table S5 [file JCMM-25-8490-s006.xlsx]

Supplentary Table S5
GO term analysis of cellullar component
#term ID	term description	observed gene count	background gene count	false discovery rate	matching proteins in your network (IDs)	matching proteins in your network (labels)
GO:0012505	endomembrane system	18	4347	0.002	ENSP00000275493,ENSP00000282096,ENSP00000295897,ENSP00000304669,ENSP00000305372,ENSP00000308541,ENSP00000335153,ENSP00000337915,ENSP00000346671,ENSP00000353720,ENSP00000355995,ENSP00000361405,ENSP00000362680,ENSP00000364212,ENSP00000381607,ENSP00000408695,ENSP00000440689,ENSP00000450482	ADRB2,ALB,BDKRB2,CDA,CES1,CTNNA1,CYP2E1,CYP3A4,EGFR,F2,FYN,GSTP1,HSD11B1,HSP90AA1,MMP9,PDE3B,PRKCA,SRC
GO:0031410	cytoplasmic vesicle	12	2226	0.002	ENSP00000275493,ENSP00000295897,ENSP00000304669,ENSP00000305372,ENSP00000335153,ENSP00000346671,ENSP00000361405,ENSP00000362680,ENSP00000364212,ENSP00000381607,ENSP00000399745,ENSP00000450482	ADRB2,ALB,BDKRB2,CDA,CHRM2,CTNNA1,EGFR,FYN,GSTP1,HSP90AA1,MMP9,SRC
GO:0031982	vesicle	13	2318	0.002	ENSP00000275493,ENSP00000295897,ENSP00000304669,ENSP00000305372,ENSP00000335153,ENSP00000346671,ENSP00000361405,ENSP00000362680,ENSP00000364212,ENSP00000381607,ENSP00000399745,ENSP00000450482,ENSP00000451828	ADRB2,AKT1,ALB,BDKRB2,CDA,CHRM2,CTNNA1,EGFR,FYN,GSTP1,HSP90AA1,MMP9,SRC
GO:0044444	cytoplasmic part	26	9377	0.002	ENSP00000237612,ENSP00000275493,ENSP00000282096,ENSP00000285930,ENSP00000290765,ENSP00000295897,ENSP00000304669,ENSP00000305372,ENSP00000308541,ENSP00000311032,ENSP00000315644,ENSP00000335153,ENSP00000337915,ENSP00000346671,ENSP00000353720,ENSP00000355995,ENSP00000361405,ENSP00000362680,ENSP00000364212,ENSP00000381607,ENSP00000396308,ENSP00000399745,ENSP00000408695,ENSP00000440689,ENSP00000450482…	ABCG2,ADRB2,AKR1B1,AKT1,ALB,BDKRB2,CASP3,CDA,CES1,CHRM2,CTNNA1,CYP2E1,CYP3A4,DHFR,EGFR,F2,FYN,GSTP1,GSTT2B,HSD11B1,HSP90AA1,MMP9,PDE3B,PRKCA,SRC,TYMS
GO:0044459	plasma membrane part	14	2651	0.002	ENSP00000237612,ENSP00000275493,ENSP00000304669,ENSP00000305372,ENSP00000311032,ENSP00000315011,ENSP00000335153,ENSP00000346671,ENSP00000359478,ENSP00000362680,ENSP00000382342,ENSP00000399745,ENSP00000408695,ENSP00000450482	ABCC1,ABCC2,ABCG2,ADRB2,BDKRB2,CASP3,CHRM2,CTNNA1,EDNRA,EGFR,FYN,HSP90AA1,PRKCA,SRC
GO:0098590	plasma membrane region	9	1061	0.002	ENSP00000237612,ENSP00000275493,ENSP00000304669,ENSP00000305372,ENSP00000335153,ENSP00000359478,ENSP00000362680,ENSP00000382342,ENSP00000399745	ABCC1,ABCC2,ABCG2,ADRB2,CHRM2,CTNNA1,EGFR,HSP90AA1,SRC
GO:1904813	ficolin-1-rich granule lumen	4	125	0.002	ENSP00000335153,ENSP00000361405,ENSP00000364212,ENSP00000381607	CDA,GSTP1,HSP90AA1,MMP9
GO:0043227	membrane-bounded organelle	27	11244	0.0023	ENSP00000237612,ENSP00000275493,ENSP00000282096,ENSP00000285930,ENSP00000290765,ENSP00000295897,ENSP00000304669,ENSP00000305372,ENSP00000308541,ENSP00000311032,ENSP00000315644,ENSP00000335153,ENSP00000337915,ENSP00000346671,ENSP00000353720,ENSP00000355995,ENSP00000361405,ENSP00000362680,ENSP00000364212,ENSP00000381607,ENSP00000396308,ENSP00000399745,ENSP00000408695,ENSP00000419692,ENSP00000440689…	ABCG2,ADRB2,AKR1B1,AKT1,ALB,BDKRB2,CASP3,CDA,CES1,CHRM2,CTNNA1,CYP2E1,CYP3A4,DHFR,EGFR,F2,FYN,GSTP1,GSTT2B,HSD11B1,HSP90AA1,MMP9,PDE3B,PRKCA,RXRA,SRC,TYMS
GO:0045121	membrane raft	5	300	0.0023	ENSP00000275493,ENSP00000304669,ENSP00000311032,ENSP00000346671,ENSP00000362680	CASP3,CTNNA1,EGFR,FYN,SRC
GO:0031983	vesicle lumen	5	341	0.0028	ENSP00000275493,ENSP00000295897,ENSP00000335153,ENSP00000364212,ENSP00000381607	ALB,CDA,EGFR,GSTP1,HSP90AA1
GO:0005783	endoplasmic reticulum	10	1796	0.0034	ENSP00000275493,ENSP00000282096,ENSP00000295897,ENSP00000308541,ENSP00000337915,ENSP00000346671,ENSP00000353720,ENSP00000355995,ENSP00000408695,ENSP00000440689	ALB,CES1,CYP2E1,CYP3A4,EGFR,F2,FYN,HSD11B1,PDE3B,PRKCA
GO:0005739	mitochondrion	9	1531	0.0049	ENSP00000237612,ENSP00000315644,ENSP00000346671,ENSP00000362680,ENSP00000381607,ENSP00000396308,ENSP00000408695,ENSP00000440689,ENSP00000451828	ABCG2,AKT1,CYP2E1,DHFR,FYN,GSTP1,PRKCA,SRC,TYMS
GO:0005886	plasma membrane	17	5159	0.0056	ENSP00000237612,ENSP00000275493,ENSP00000304669,ENSP00000305372,ENSP00000308541,ENSP00000311032,ENSP00000315011,ENSP00000335153,ENSP00000346671,ENSP00000359478,ENSP00000362680,ENSP00000381607,ENSP00000382342,ENSP00000399745,ENSP00000408695,ENSP00000450482,ENSP00000451828	ABCC1,ABCC2,ABCG2,ADRB2,AKT1,BDKRB2,CASP3,CHRM2,CTNNA1,EDNRA,EGFR,F2,FYN,GSTP1,HSP90AA1,PRKCA,SRC
GO:0097386	glial cell projection	2	18	0.0056	ENSP00000285930,ENSP00000346671	AKR1B1,FYN
GO:0030665	clathrin-coated vesicle membrane	3	100	0.0057	ENSP00000275493,ENSP00000305372,ENSP00000399745	ADRB2,CHRM2,EGFR
GO:0044432	endoplasmic reticulum part	8	1294	0.0057	ENSP00000275493,ENSP00000295897,ENSP00000308541,ENSP00000337915,ENSP00000346671,ENSP00000353720,ENSP00000355995,ENSP00000440689	ALB,CES1,CYP2E1,CYP3A4,EGFR,F2,FYN,HSD11B1
GO:0044446	intracellular organelle part	23	8882	0.0057	ENSP00000237612,ENSP00000275493,ENSP00000285930,ENSP00000290765,ENSP00000295897,ENSP00000305372,ENSP00000308541,ENSP00000311032,ENSP00000315644,ENSP00000335153,ENSP00000337915,ENSP00000346671,ENSP00000353720,ENSP00000355995,ENSP00000361405,ENSP00000362680,ENSP00000364212,ENSP00000381607,ENSP00000399745,ENSP00000408695,ENSP00000419692,ENSP00000440689,ENSP00000451828	ABCG2,ADRB2,AKR1B1,AKT1,ALB,CASP3,CDA,CES1,CHRM2,CYP2E1,CYP3A4,EGFR,F2,FYN,GSTP1,GSTT2B,HSD11B1,HSP90AA1,MMP9,PRKCA,RXRA,SRC,TYMS
GO:0048471	perinuclear region of cytoplasm	6	670	0.0057	ENSP00000275493,ENSP00000285930,ENSP00000335153,ENSP00000346671,ENSP00000362680,ENSP00000408695	AKR1B1,EGFR,FYN,HSP90AA1,PRKCA,SRC
GO:0016020	membrane	22	8420	0.0067	ENSP00000237612,ENSP00000275493,ENSP00000282096,ENSP00000304669,ENSP00000305372,ENSP00000308541,ENSP00000311032,ENSP00000315011,ENSP00000315644,ENSP00000335153,ENSP00000337915,ENSP00000346671,ENSP00000355995,ENSP00000359478,ENSP00000362680,ENSP00000381607,ENSP00000382342,ENSP00000399745,ENSP00000408695,ENSP00000440689,ENSP00000450482,ENSP00000451828	ABCC1,ABCC2,ABCG2,ADRB2,AKT1,BDKRB2,CASP3,CHRM2,CTNNA1,CYP2E1,CYP3A4,EDNRA,EGFR,F2,FYN,GSTP1,HSD11B1,HSP90AA1,PDE3B,PRKCA,SRC,TYMS
GO:0043229	intracellular organelle	27	12193	0.0067	ENSP00000237612,ENSP00000275493,ENSP00000282096,ENSP00000285930,ENSP00000290765,ENSP00000295897,ENSP00000304669,ENSP00000305372,ENSP00000308541,ENSP00000311032,ENSP00000315644,ENSP00000335153,ENSP00000337915,ENSP00000346671,ENSP00000353720,ENSP00000355995,ENSP00000361405,ENSP00000362680,ENSP00000364212,ENSP00000381607,ENSP00000396308,ENSP00000399745,ENSP00000408695,ENSP00000419692,ENSP00000440689…	ABCG2,ADRB2,AKR1B1,AKT1,ALB,BDKRB2,CASP3,CDA,CES1,CHRM2,CTNNA1,CYP2E1,CYP3A4,DHFR,EGFR,F2,FYN,GSTP1,GSTT2B,HSD11B1,HSP90AA1,MMP9,PDE3B,PRKCA,RXRA,SRC,TYMS
GO:0016324	apical plasma membrane	4	307	0.0093	ENSP00000237612,ENSP00000275493,ENSP00000305372,ENSP00000359478	ABCC2,ABCG2,ADRB2,EGFR
GO:0043235	receptor complex	4	305	0.0093	ENSP00000237612,ENSP00000275493,ENSP00000305372,ENSP00000419692	ABCG2,ADRB2,EGFR,RXRA
GO:0044433	cytoplasmic vesicle part	8	1447	0.0093	ENSP00000275493,ENSP00000295897,ENSP00000305372,ENSP00000335153,ENSP00000361405,ENSP00000364212,ENSP00000381607,ENSP00000399745	ADRB2,ALB,CDA,CHRM2,EGFR,GSTP1,HSP90AA1,MMP9
GO:0019897	extrinsic component of plasma membrane	3	145	0.0101	ENSP00000304669,ENSP00000346671,ENSP00000362680	CTNNA1,FYN,SRC
GO:0030141	secretory granule	6	828	0.0101	ENSP00000295897,ENSP00000304669,ENSP00000335153,ENSP00000361405,ENSP00000364212,ENSP00000381607	ALB,CDA,CTNNA1,GSTP1,HSP90AA1,MMP9
GO:0034774	secretory granule lumen	4	323	0.0101	ENSP00000295897,ENSP00000335153,ENSP00000364212,ENSP00000381607	ALB,CDA,GSTP1,HSP90AA1
GO:0043209	myelin sheath	3	157	0.0115	ENSP00000285930,ENSP00000295897,ENSP00000335153	AKR1B1,ALB,HSP90AA1
GO:0044425	membrane part	18	6517	0.014	ENSP00000237612,ENSP00000275493,ENSP00000282096,ENSP00000304669,ENSP00000305372,ENSP00000311032,ENSP00000315011,ENSP00000335153,ENSP00000337915,ENSP00000346671,ENSP00000355995,ENSP00000359478,ENSP00000362680,ENSP00000382342,ENSP00000399745,ENSP00000408695,ENSP00000440689,ENSP00000450482	ABCC1,ABCC2,ABCG2,ADRB2,BDKRB2,CASP3,CHRM2,CTNNA1,CYP2E1,CYP3A4,EDNRA,EGFR,FYN,HSD11B1,HSP90AA1,PDE3B,PRKCA,SRC
GO:0005829	cytosol	15	4958	0.017	ENSP00000282096,ENSP00000285930,ENSP00000290765,ENSP00000304669,ENSP00000311032,ENSP00000315644,ENSP00000335153,ENSP00000346671,ENSP00000353720,ENSP00000362680,ENSP00000364212,ENSP00000381607,ENSP00000396308,ENSP00000408695,ENSP00000451828	AKR1B1,AKT1,CASP3,CDA,CES1,CTNNA1,DHFR,FYN,GSTP1,GSTT2B,HSP90AA1,PDE3B,PRKCA,SRC,TYMS
GO:0005911	cell-cell junction	4	402	0.017	ENSP00000285930,ENSP00000304669,ENSP00000359478,ENSP00000451828	ABCC2,AKR1B1,AKT1,CTNNA1
GO:0120038	plasma membrane bounded cell projection part	7	1316	0.017	ENSP00000285930,ENSP00000335153,ENSP00000346671,ENSP00000359478,ENSP00000362680,ENSP00000399745,ENSP00000451828	ABCC2,AKR1B1,AKT1,CHRM2,FYN,HSP90AA1,SRC
GO:1904724	tertiary granule lumen	2	55	0.017	ENSP00000361405,ENSP00000364212	CDA,MMP9
GO:0044464	cell part	30	16244	0.018	ENSP00000237612,ENSP00000275493,ENSP00000282096,ENSP00000285930,ENSP00000290765,ENSP00000295897,ENSP00000304669,ENSP00000305372,ENSP00000308541,ENSP00000311032,ENSP00000315011,ENSP00000315644,ENSP00000335153,ENSP00000337915,ENSP00000346671,ENSP00000353720,ENSP00000355995,ENSP00000359478,ENSP00000361405,ENSP00000362680,ENSP00000364212,ENSP00000381607,ENSP00000382342,ENSP00000396308,ENSP00000399745…	ABCC1,ABCC2,ABCG2,ADRB2,AKR1B1,AKT1,ALB,BDKRB2,CASP3,CDA,CES1,CHRM2,CTNNA1,CYP2E1,CYP3A4,DHFR,EDNRA,EGFR,F2,FYN,GSTP1,GSTT2B,HSD11B1,HSP90AA1,MMP9,PDE3B,PRKCA,RXRA,SRC,TYMS
GO:0032279	asymmetric synapse	3	210	0.0189	ENSP00000346671,ENSP00000362680,ENSP00000399745	CHRM2,FYN,SRC
GO:0098794	postsynapse	4	435	0.0192	ENSP00000346671,ENSP00000362680,ENSP00000399745,ENSP00000451828	AKT1,CHRM2,FYN,SRC
GO:0005884	actin filament	2	67	0.0209	ENSP00000346671,ENSP00000362680	FYN,SRC
GO:0070013	intracellular organelle lumen	15	5162	0.0209	ENSP00000275493,ENSP00000285930,ENSP00000290765,ENSP00000295897,ENSP00000308541,ENSP00000311032,ENSP00000315644,ENSP00000335153,ENSP00000353720,ENSP00000361405,ENSP00000364212,ENSP00000381607,ENSP00000408695,ENSP00000419692,ENSP00000451828	AKR1B1,AKT1,ALB,CASP3,CDA,CES1,EGFR,F2,GSTP1,GSTT2B,HSP90AA1,MMP9,PRKCA,RXRA,TYMS
GO:0005901	caveola	2	74	0.0241	ENSP00000304669,ENSP00000362680	CTNNA1,SRC
GO:0120025	plasma membrane bounded cell projection	8	1900	0.0259	ENSP00000285930,ENSP00000304669,ENSP00000335153,ENSP00000346671,ENSP00000359478,ENSP00000362680,ENSP00000399745,ENSP00000451828	ABCC2,AKR1B1,AKT1,CHRM2,CTNNA1,FYN,HSP90AA1,SRC
GO:0043231	intracellular membrane-bounded organelle	23	10365	0.0261	ENSP00000237612,ENSP00000275493,ENSP00000282096,ENSP00000285930,ENSP00000290765,ENSP00000295897,ENSP00000304669,ENSP00000305372,ENSP00000308541,ENSP00000311032,ENSP00000315644,ENSP00000335153,ENSP00000337915,ENSP00000346671,ENSP00000353720,ENSP00000355995,ENSP00000362680,ENSP00000381607,ENSP00000396308,ENSP00000408695,ENSP00000419692,ENSP00000440689,ENSP00000451828	ABCG2,ADRB2,AKR1B1,AKT1,ALB,CASP3,CES1,CTNNA1,CYP2E1,CYP3A4,DHFR,EGFR,F2,FYN,GSTP1,GSTT2B,HSD11B1,HSP90AA1,PDE3B,PRKCA,RXRA,SRC,TYMS
GO:0098797	plasma membrane protein complex	4	502	0.0265	ENSP00000275493,ENSP00000304669,ENSP00000311032,ENSP00000408695	CASP3,CTNNA1,EGFR,PRKCA
GO:0098805	whole membrane	7	1554	0.0289	ENSP00000275493,ENSP00000304669,ENSP00000305372,ENSP00000311032,ENSP00000346671,ENSP00000362680,ENSP00000399745	ADRB2,CASP3,CHRM2,CTNNA1,EGFR,FYN,SRC
GO:0032587	ruffle membrane	2	87	0.029	ENSP00000335153,ENSP00000362680	HSP90AA1,SRC
GO:0045202	synapse	5	849	0.0308	ENSP00000275493,ENSP00000346671,ENSP00000362680,ENSP00000399745,ENSP00000451828	AKT1,CHRM2,EGFR,FYN,SRC
GO:0005768	endosome	5	876	0.0339	ENSP00000275493,ENSP00000305372,ENSP00000346671,ENSP00000362680,ENSP00000450482	ADRB2,BDKRB2,EGFR,FYN,SRC
GO:0005788	endoplasmic reticulum lumen	3	299	0.0356	ENSP00000295897,ENSP00000308541,ENSP00000353720	ALB,CES1,F2
GO:0005764	lysosome	4	582	0.038	ENSP00000285930,ENSP00000305372,ENSP00000335153,ENSP00000362680	ADRB2,AKR1B1,HSP90AA1,SRC
GO:0031234	extrinsic component of cytoplasmic side of plasma membrane	2	106	0.038	ENSP00000346671,ENSP00000362680	FYN,SRC
GO:0031253	cell projection membrane	3	317	0.0393	ENSP00000335153,ENSP00000359478,ENSP00000362680	ABCC2,HSP90AA1,SRC
