# Supplementary material for: Lamivudine improves cognitive decline in SAMP8 mice: Integrating in vivo pharmacological evaluation and network pharmacology
Source: J Cell Mol Med. 2021 Aug 10;25(17):8490–503. doi: 10.1111/jcmm.16811 (PMC8419189; doi:10.1111/jcmm.16811)
Supplement: Supplementary file 6 — Table S6 [file JCMM-25-8490-s005.xlsx]

Supplentary Table S6
GO term analysis of molecular function.
#term ID	term description	observed gene count	background gene count	false discovery rate	matching proteins in your network (IDs)	matching proteins in your network (labels)
GO:0003824	catalytic activity	25	5592	1.98E-07	ENSP00000237612,ENSP00000275493,ENSP00000282096,ENSP00000285930,ENSP00000290765,ENSP00000308541,ENSP00000311032,ENSP00000315011,ENSP00000315644,ENSP00000335153,ENSP00000337915,ENSP00000346671,ENSP00000353720,ENSP00000355995,ENSP00000359478,ENSP00000361405,ENSP00000362680,ENSP00000364212,ENSP00000381607,ENSP00000382342,ENSP00000396308,ENSP00000408695,ENSP00000440689,ENSP00000450482,ENSP00000451828	ABCC1,ABCC2,ABCG2,AKR1B1,AKT1,BDKRB2,CASP3,CDA,CES1,CYP2E1,CYP3A4,DHFR,EDNRA,EGFR,F2,FYN,GSTP1,GSTT2B,HSD11B1,HSP90AA1,MMP9,PDE3B,PRKCA,SRC,TYMS
GO:0008144	drug binding	16	1710	1.98E-07	ENSP00000237612,ENSP00000275493,ENSP00000295897,ENSP00000315644,ENSP00000335153,ENSP00000337915,ENSP00000346671,ENSP00000359478,ENSP00000362680,ENSP00000381607,ENSP00000382342,ENSP00000396308,ENSP00000399745,ENSP00000408695,ENSP00000440689,ENSP00000451828	ABCC1,ABCC2,ABCG2,AKT1,ALB,CHRM2,CYP2E1,CYP3A4,DHFR,EGFR,FYN,GSTP1,HSP90AA1,PRKCA,SRC,TYMS
GO:0036094	small molecule binding	16	2460	1.24E-05	ENSP00000237612,ENSP00000275493,ENSP00000295897,ENSP00000315644,ENSP00000335153,ENSP00000337915,ENSP00000346671,ENSP00000359478,ENSP00000362680,ENSP00000364212,ENSP00000382342,ENSP00000396308,ENSP00000408695,ENSP00000419692,ENSP00000440689,ENSP00000451828	ABCC1,ABCC2,ABCG2,AKT1,ALB,CDA,CYP2E1,CYP3A4,DHFR,EGFR,FYN,HSP90AA1,PRKCA,RXRA,SRC,TYMS
GO:0019899	enzyme binding	14	2197	0.00012	ENSP00000275493,ENSP00000282096,ENSP00000305372,ENSP00000311032,ENSP00000335153,ENSP00000337915,ENSP00000346671,ENSP00000362680,ENSP00000381607,ENSP00000408695,ENSP00000419692,ENSP00000440689,ENSP00000450482,ENSP00000451828	ADRB2,AKT1,BDKRB2,CASP3,CYP2E1,CYP3A4,EGFR,FYN,GSTP1,HSP90AA1,PDE3B,PRKCA,RXRA,SRC
GO:0005515	protein binding	23	6605	0.00014	ENSP00000237612,ENSP00000275493,ENSP00000282096,ENSP00000295897,ENSP00000304669,ENSP00000305372,ENSP00000308541,ENSP00000311032,ENSP00000315644,ENSP00000335153,ENSP00000337915,ENSP00000346671,ENSP00000359478,ENSP00000361405,ENSP00000362680,ENSP00000364212,ENSP00000381607,ENSP00000399745,ENSP00000408695,ENSP00000419692,ENSP00000440689,ENSP00000450482,ENSP00000451828	ABCC2,ABCG2,ADRB2,AKT1,ALB,BDKRB2,CASP3,CDA,CHRM2,CTNNA1,CYP2E1,CYP3A4,EGFR,F2,FYN,GSTP1,HSP90AA1,MMP9,PDE3B,PRKCA,RXRA,SRC,TYMS
GO:0043168	anion binding	15	2696	0.00015	ENSP00000237612,ENSP00000275493,ENSP00000295897,ENSP00000308541,ENSP00000315644,ENSP00000335153,ENSP00000346671,ENSP00000359478,ENSP00000362680,ENSP00000381607,ENSP00000382342,ENSP00000396308,ENSP00000408695,ENSP00000419692,ENSP00000451828	ABCC1,ABCC2,ABCG2,AKT1,ALB,DHFR,EGFR,F2,FYN,GSTP1,HSP90AA1,PRKCA,RXRA,SRC,TYMS
GO:0048037	cofactor binding	7	481	0.00037	ENSP00000295897,ENSP00000315644,ENSP00000337915,ENSP00000362680,ENSP00000381607,ENSP00000396308,ENSP00000440689	ALB,CYP2E1,CYP3A4,DHFR,GSTP1,SRC,TYMS
GO:0046983	protein dimerization activity	10	1301	0.00069	ENSP00000237612,ENSP00000275493,ENSP00000304669,ENSP00000305372,ENSP00000315644,ENSP00000335153,ENSP00000364212,ENSP00000419692,ENSP00000450482,ENSP00000451828	ABCG2,ADRB2,AKT1,BDKRB2,CDA,CTNNA1,EGFR,HSP90AA1,RXRA,TYMS
GO:0042802	identical protein binding	11	1754	0.0014	ENSP00000237612,ENSP00000275493,ENSP00000295897,ENSP00000304669,ENSP00000305372,ENSP00000315644,ENSP00000335153,ENSP00000346671,ENSP00000361405,ENSP00000364212,ENSP00000451828	ABCG2,ADRB2,AKT1,ALB,CDA,CTNNA1,EGFR,FYN,HSP90AA1,MMP9,TYMS
GO:0030235	nitric-oxide synthase regulator activity	2	6	0.0023	ENSP00000335153,ENSP00000451828	AKT1,HSP90AA1
GO:0043167	ion binding	20	6066	0.0023	ENSP00000237612,ENSP00000275493,ENSP00000282096,ENSP00000295897,ENSP00000308541,ENSP00000315644,ENSP00000335153,ENSP00000337915,ENSP00000346671,ENSP00000359478,ENSP00000361405,ENSP00000362680,ENSP00000364212,ENSP00000381607,ENSP00000382342,ENSP00000396308,ENSP00000408695,ENSP00000419692,ENSP00000440689,ENSP00000451828	ABCC1,ABCC2,ABCG2,AKT1,ALB,CDA,CYP2E1,CYP3A4,DHFR,EGFR,F2,FYN,GSTP1,HSP90AA1,MMP9,PDE3B,PRKCA,RXRA,SRC,TYMS
GO:0008559	xenobiotic transmembrane transporting ATPase activity	2	7	0.0025	ENSP00000237612,ENSP00000382342	ABCC1,ABCG2
GO:0044877	protein-containing complex binding	8	968	0.0025	ENSP00000275493,ENSP00000304669,ENSP00000305372,ENSP00000311032,ENSP00000346671,ENSP00000361405,ENSP00000362680,ENSP00000408695	ADRB2,CASP3,CTNNA1,EGFR,FYN,MMP9,PRKCA,SRC
GO:0033218	amide binding	5	321	0.0032	ENSP00000305372,ENSP00000315644,ENSP00000381607,ENSP00000396308,ENSP00000419692	ADRB2,DHFR,GSTP1,RXRA,TYMS
GO:0016787	hydrolase activity	12	2448	0.0033	ENSP00000237612,ENSP00000282096,ENSP00000308541,ENSP00000311032,ENSP00000315011,ENSP00000335153,ENSP00000353720,ENSP00000359478,ENSP00000361405,ENSP00000364212,ENSP00000382342,ENSP00000450482	ABCC1,ABCC2,ABCG2,BDKRB2,CASP3,CDA,CES1,EDNRA,F2,HSP90AA1,MMP9,PDE3B
GO:0000166	nucleotide binding	11	2097	0.0037	ENSP00000237612,ENSP00000275493,ENSP00000315644,ENSP00000335153,ENSP00000346671,ENSP00000359478,ENSP00000362680,ENSP00000382342,ENSP00000396308,ENSP00000408695,ENSP00000451828	ABCC1,ABCC2,ABCG2,AKT1,DHFR,EGFR,FYN,HSP90AA1,PRKCA,SRC,TYMS
GO:0000900	translation repressor activity, mRNA regulatory element binding	2	13	0.0037	ENSP00000315644,ENSP00000396308	DHFR,TYMS
GO:0004672	protein kinase activity	6	635	0.0037	ENSP00000275493,ENSP00000335153,ENSP00000346671,ENSP00000362680,ENSP00000408695,ENSP00000451828	AKT1,EGFR,FYN,HSP90AA1,PRKCA,SRC
GO:0004713	protein tyrosine kinase activity	4	180	0.0037	ENSP00000275493,ENSP00000335153,ENSP00000346671,ENSP00000362680	EGFR,FYN,HSP90AA1,SRC
GO:0005524	ATP binding	9	1462	0.0037	ENSP00000237612,ENSP00000275493,ENSP00000335153,ENSP00000346671,ENSP00000359478,ENSP00000362680,ENSP00000382342,ENSP00000408695,ENSP00000451828	ABCC1,ABCC2,ABCG2,AKT1,EGFR,FYN,HSP90AA1,PRKCA,SRC
GO:0005542	folic acid binding	2	11	0.0037	ENSP00000315644,ENSP00000396308	DHFR,TYMS
GO:0008081	phosphoric diester hydrolase activity	3	89	0.0037	ENSP00000282096,ENSP00000315011,ENSP00000450482	BDKRB2,EDNRA,PDE3B
GO:0019901	protein kinase binding	6	599	0.0037	ENSP00000275493,ENSP00000282096,ENSP00000335153,ENSP00000362680,ENSP00000381607,ENSP00000451828	AKT1,EGFR,GSTP1,HSP90AA1,PDE3B,SRC
GO:0031406	carboxylic acid binding	4	187	0.0037	ENSP00000295897,ENSP00000315644,ENSP00000396308,ENSP00000419692	ALB,DHFR,RXRA,TYMS
GO:0043225	ATPase-coupled anion transmembrane transporter activity	2	11	0.0037	ENSP00000359478,ENSP00000382342	ABCC1,ABCC2
GO:0046934	phosphatidylinositol-4,5-bisphosphate 3-kinase activity	3	68	0.0037	ENSP00000275493,ENSP00000346671,ENSP00000362680	EGFR,FYN,SRC
GO:0050839	cell adhesion molecule binding	4	200	0.0037	ENSP00000275493,ENSP00000304669,ENSP00000362680,ENSP00000408695	CTNNA1,EGFR,PRKCA,SRC
GO:0072341	modified amino acid binding	3	71	0.0037	ENSP00000315644,ENSP00000381607,ENSP00000396308	DHFR,GSTP1,TYMS
GO:0097367	carbohydrate derivative binding	11	2163	0.0037	ENSP00000237612,ENSP00000275493,ENSP00000308541,ENSP00000335153,ENSP00000346671,ENSP00000359478,ENSP00000362680,ENSP00000364212,ENSP00000382342,ENSP00000408695,ENSP00000451828	ABCC1,ABCC2,ABCG2,AKT1,CDA,EGFR,F2,FYN,HSP90AA1,PRKCA,SRC
GO:1990825	sequence-specific mRNA binding	2	11	0.0037	ENSP00000315644,ENSP00000396308	DHFR,TYMS
GO:0048156	tau protein binding	2	18	0.0041	ENSP00000335153,ENSP00000346671	FYN,HSP90AA1
GO:0051184	cofactor transmembrane transporter activity	2	22	0.0056	ENSP00000237612,ENSP00000382342	ABCC1,ABCG2
GO:0016491	oxidoreductase activity	6	716	0.0061	ENSP00000285930,ENSP00000337915,ENSP00000355995,ENSP00000381607,ENSP00000396308,ENSP00000440689	AKR1B1,CYP2E1,CYP3A4,DHFR,GSTP1,HSD11B1
GO:0042626	ATPase activity, coupled to transmembrane movement of substances	3	111	0.0061	ENSP00000237612,ENSP00000359478,ENSP00000382342	ABCC1,ABCC2,ABCG2
GO:0097159	organic cyclic compound binding	17	5382	0.0062	ENSP00000237612,ENSP00000275493,ENSP00000295897,ENSP00000305372,ENSP00000315644,ENSP00000335153,ENSP00000337915,ENSP00000346671,ENSP00000359478,ENSP00000362680,ENSP00000364212,ENSP00000382342,ENSP00000396308,ENSP00000408695,ENSP00000419692,ENSP00000440689,ENSP00000451828	ABCC1,ABCC2,ABCG2,ADRB2,AKT1,ALB,CDA,CYP2E1,CYP3A4,DHFR,EGFR,FYN,HSP90AA1,PRKCA,RXRA,SRC,TYMS
GO:0004364	glutathione transferase activity	2	25	0.0063	ENSP00000290765,ENSP00000381607	GSTP1,GSTT2B
GO:0016712	oxidoreductase activity, acting on paired donors, with incorporation or reduction of molecular oxygen, reduced flavin or flavoprotein as one donor, and incorporation of one atom of oxygen	2	25	0.0063	ENSP00000337915,ENSP00000440689	CYP2E1,CYP3A4
GO:0004435	phosphatidylinositol phospholipase C activity	2	26	0.0064	ENSP00000315011,ENSP00000450482	BDKRB2,EDNRA
GO:0005178	integrin binding	3	122	0.0065	ENSP00000275493,ENSP00000362680,ENSP00000408695	EGFR,PRKCA,SRC
GO:0016298	lipase activity	3	121	0.0065	ENSP00000315011,ENSP00000353720,ENSP00000450482	BDKRB2,CES1,EDNRA
GO:0046914	transition metal ion binding	7	1051	0.0065	ENSP00000295897,ENSP00000337915,ENSP00000361405,ENSP00000364212,ENSP00000408695,ENSP00000419692,ENSP00000440689	ALB,CDA,CYP2E1,CYP3A4,MMP9,PRKCA,RXRA
GO:0046875	ephrin receptor binding	2	28	0.0066	ENSP00000346671,ENSP00000362680	FYN,SRC
GO:0020037	heme binding	3	128	0.0067	ENSP00000337915,ENSP00000362680,ENSP00000440689	CYP2E1,CYP3A4,SRC
GO:0008395	steroid hydroxylase activity	2	32	0.0075	ENSP00000337915,ENSP00000440689	CYP2E1,CYP3A4
GO:0019842	vitamin binding	3	135	0.0075	ENSP00000295897,ENSP00000315644,ENSP00000396308	ALB,DHFR,TYMS
GO:0097718	disordered domain specific binding	2	33	0.0077	ENSP00000335153,ENSP00000346671	FYN,HSP90AA1
GO:0019825	oxygen binding	2	36	0.0082	ENSP00000337915,ENSP00000440689	CYP2E1,CYP3A4
GO:0042623	ATPase activity, coupled	4	320	0.0082	ENSP00000237612,ENSP00000335153,ENSP00000359478,ENSP00000382342	ABCC1,ABCC2,ABCG2,HSP90AA1
GO:0042803	protein homodimerization activity	6	830	0.0082	ENSP00000237612,ENSP00000305372,ENSP00000315644,ENSP00000335153,ENSP00000364212,ENSP00000451828	ABCG2,ADRB2,AKT1,CDA,HSP90AA1,TYMS
GO:0005102	signaling receptor binding	8	1513	0.0084	ENSP00000275493,ENSP00000308541,ENSP00000311032,ENSP00000346671,ENSP00000362680,ENSP00000408695,ENSP00000419692,ENSP00000450482	BDKRB2,CASP3,EGFR,F2,FYN,PRKCA,RXRA,SRC
GO:1901363	heterocyclic compound binding	16	5305	0.0109	ENSP00000237612,ENSP00000275493,ENSP00000295897,ENSP00000315644,ENSP00000335153,ENSP00000337915,ENSP00000346671,ENSP00000359478,ENSP00000362680,ENSP00000364212,ENSP00000382342,ENSP00000396308,ENSP00000408695,ENSP00000419692,ENSP00000440689,ENSP00000451828	ABCC1,ABCC2,ABCG2,AKT1,ALB,CDA,CYP2E1,CYP3A4,DHFR,EGFR,FYN,HSP90AA1,PRKCA,RXRA,SRC,TYMS
GO:0051427	hormone receptor binding	3	174	0.0125	ENSP00000346671,ENSP00000362680,ENSP00000419692	FYN,RXRA,SRC
GO:0008227	G protein-coupled amine receptor activity	2	48	0.0133	ENSP00000305372,ENSP00000399745	ADRB2,CHRM2
GO:0005080	protein kinase C binding	2	49	0.0137	ENSP00000362680,ENSP00000451828	AKT1,SRC
GO:0004715	non-membrane spanning protein tyrosine kinase activity	2	51	0.0145	ENSP00000346671,ENSP00000362680	FYN,SRC
GO:0008289	lipid binding	5	673	0.0162	ENSP00000295897,ENSP00000308541,ENSP00000337915,ENSP00000419692,ENSP00000451828	AKT1,ALB,CYP3A4,F2,RXRA
GO:0033293	monocarboxylic acid binding	2	57	0.0168	ENSP00000295897,ENSP00000419692	ALB,RXRA
GO:0097110	scaffold protein binding	2	57	0.0168	ENSP00000335153,ENSP00000362680	HSP90AA1,SRC
GO:0019904	protein domain specific binding	5	706	0.0186	ENSP00000335153,ENSP00000346671,ENSP00000359478,ENSP00000362680,ENSP00000419692	ABCC2,FYN,HSP90AA1,RXRA,SRC
GO:0140096	catalytic activity, acting on a protein	9	2176	0.0187	ENSP00000275493,ENSP00000308541,ENSP00000311032,ENSP00000335153,ENSP00000346671,ENSP00000361405,ENSP00000362680,ENSP00000408695,ENSP00000451828	AKT1,CASP3,EGFR,F2,FYN,HSP90AA1,MMP9,PRKCA,SRC
GO:0098772	molecular function regulator	8	1793	0.0203	ENSP00000275493,ENSP00000305372,ENSP00000308541,ENSP00000311032,ENSP00000335153,ENSP00000346671,ENSP00000381607,ENSP00000451828	ADRB2,AKT1,CASP3,EGFR,F2,FYN,GSTP1,HSP90AA1
GO:0038023	signaling receptor activity	7	1429	0.022	ENSP00000275493,ENSP00000305372,ENSP00000308541,ENSP00000315011,ENSP00000399745,ENSP00000419692,ENSP00000450482	ADRB2,BDKRB2,CHRM2,EDNRA,EGFR,F2,RXRA
GO:0016740	transferase activity	9	2250	0.0226	ENSP00000275493,ENSP00000290765,ENSP00000315644,ENSP00000335153,ENSP00000346671,ENSP00000362680,ENSP00000381607,ENSP00000408695,ENSP00000451828	AKT1,EGFR,FYN,GSTP1,GSTT2B,HSP90AA1,PRKCA,SRC,TYMS
GO:0016209	antioxidant activity	2	79	0.0284	ENSP00000295897,ENSP00000381607	ALB,GSTP1
GO:0005488	binding	25	11878	0.0291	ENSP00000237612,ENSP00000275493,ENSP00000282096,ENSP00000295897,ENSP00000304669,ENSP00000305372,ENSP00000308541,ENSP00000311032,ENSP00000315644,ENSP00000335153,ENSP00000337915,ENSP00000346671,ENSP00000359478,ENSP00000361405,ENSP00000362680,ENSP00000364212,ENSP00000381607,ENSP00000382342,ENSP00000396308,ENSP00000399745,ENSP00000408695,ENSP00000419692,ENSP00000440689,ENSP00000450482,ENSP00000451828	ABCC1,ABCC2,ABCG2,ADRB2,AKT1,ALB,BDKRB2,CASP3,CDA,CHRM2,CTNNA1,CYP2E1,CYP3A4,DHFR,EGFR,F2,FYN,GSTP1,HSP90AA1,MMP9,PDE3B,PRKCA,RXRA,SRC,TYMS
GO:0046982	protein heterodimerization activity	4	519	0.0323	ENSP00000275493,ENSP00000304669,ENSP00000419692,ENSP00000450482	BDKRB2,CTNNA1,EGFR,RXRA
GO:0042277	peptide binding	3	270	0.0332	ENSP00000305372,ENSP00000381607,ENSP00000419692	ADRB2,GSTP1,RXRA
GO:0031625	ubiquitin protein ligase binding	3	311	0.0459	ENSP00000275493,ENSP00000335153,ENSP00000362680	EGFR,HSP90AA1,SRC
GO:0016922	nuclear receptor binding	2	111	0.0488	ENSP00000362680,ENSP00000419692	RXRA,SRC
