# Supplementary material for: Lamivudine improves cognitive decline in SAMP8 mice: Integrating in vivo pharmacological evaluation and network pharmacology
Source: J Cell Mol Med. 2021 Aug 10;25(17):8490–503. doi: 10.1111/jcmm.16811 (PMC8419189; doi:10.1111/jcmm.16811)
Supplement: Supplementary file 7 — Table S7 [file JCMM-25-8490-s003.xlsx]

Supplentary Table S7
Pathway analyses from bioinformatics data
#term ID	term description	observed gene count	background gene count	false discovery rate	matching proteins in your network (IDs)	matching proteins in your network (labels)
hsa05200	Pathways in cancer	12	515	1.23E-09	ENSP00000275493,ENSP00000290765,ENSP00000304669,ENSP00000311032,ENSP00000315011,ENSP00000335153,ENSP00000361405,ENSP00000381607,ENSP00000408695,ENSP00000419692,ENSP00000450482,ENSP00000451828	AKT1,BDKRB2,CASP3,CTNNA1,EDNRA,EGFR,GSTP1,GSTT2B,HSP90AA1,MMP9,PRKCA,RXRA
hsa00983	Drug metabolism - other enzymes	6	76	1.89E-07	ENSP00000290765,ENSP00000337915,ENSP00000353720,ENSP00000364212,ENSP00000381607,ENSP00000440689	CDA,CES1,CYP2E1,CYP3A4,GSTP1,GSTT2B
hsa01523	Antifolate resistance	5	31	1.89E-07	ENSP00000237612,ENSP00000315644,ENSP00000359478,ENSP00000382342,ENSP00000396308	ABCC1,ABCC2,ABCG2,DHFR,TYMS
hsa05418	Fluid shear stress and atherosclerosis	6	133	2.58E-06	ENSP00000290765,ENSP00000335153,ENSP00000361405,ENSP00000362680,ENSP00000381607,ENSP00000451828	AKT1,GSTP1,GSTT2B,HSP90AA1,MMP9,SRC
hsa00980	Metabolism of xenobiotics by cytochrome P450	5	70	3.32E-06	ENSP00000290765,ENSP00000337915,ENSP00000355995,ENSP00000381607,ENSP00000440689	CYP2E1,CYP3A4,GSTP1,GSTT2B,HSD11B1
hsa01524	Platinum drug resistance	5	70	3.32E-06	ENSP00000290765,ENSP00000311032,ENSP00000359478,ENSP00000381607,ENSP00000451828	ABCC2,AKT1,CASP3,GSTP1,GSTT2B
hsa05204	Chemical carcinogenesis	5	76	3.50E-06	ENSP00000290765,ENSP00000337915,ENSP00000355995,ENSP00000381607,ENSP00000440689	CYP2E1,CYP3A4,GSTP1,GSTT2B,HSD11B1
hsa04020	Calcium signaling pathway	6	179	7.02E-06	ENSP00000275493,ENSP00000305372,ENSP00000315011,ENSP00000399745,ENSP00000408695,ENSP00000450482	ADRB2,BDKRB2,CHRM2,EDNRA,EGFR,PRKCA
hsa05215	Prostate cancer	5	97	8.65E-06	ENSP00000275493,ENSP00000335153,ENSP00000361405,ENSP00000381607,ENSP00000451828	AKT1,EGFR,GSTP1,HSP90AA1,MMP9
hsa05205	Proteoglycans in cancer	6	195	9.15E-06	ENSP00000275493,ENSP00000311032,ENSP00000361405,ENSP00000362680,ENSP00000408695,ENSP00000451828	AKT1,CASP3,EGFR,MMP9,PRKCA,SRC
hsa04071	Sphingolipid signaling pathway	5	116	1.66E-05	ENSP00000346671,ENSP00000382342,ENSP00000408695,ENSP00000450482,ENSP00000451828	ABCC1,AKT1,BDKRB2,FYN,PRKCA
hsa04926	Relaxin signaling pathway	5	130	2.61E-05	ENSP00000275493,ENSP00000361405,ENSP00000362680,ENSP00000408695,ENSP00000451828	AKT1,EGFR,MMP9,PRKCA,SRC
hsa04915	Estrogen signaling pathway	5	133	2.68E-05	ENSP00000275493,ENSP00000335153,ENSP00000361405,ENSP00000362680,ENSP00000451828	AKT1,EGFR,HSP90AA1,MMP9,SRC
hsa05161	Hepatitis B	5	142	3.40E-05	ENSP00000311032,ENSP00000361405,ENSP00000362680,ENSP00000408695,ENSP00000451828	AKT1,CASP3,MMP9,PRKCA,SRC
hsa05206	MicroRNAs in cancer	5	149	3.98E-05	ENSP00000275493,ENSP00000311032,ENSP00000361405,ENSP00000382342,ENSP00000408695	ABCC1,CASP3,EGFR,MMP9,PRKCA
hsa00982	Drug metabolism - cytochrome P450	4	66	4.17E-05	ENSP00000290765,ENSP00000337915,ENSP00000381607,ENSP00000440689	CYP2E1,CYP3A4,GSTP1,GSTT2B
hsa05223	Non-small cell lung cancer	4	66	4.17E-05	ENSP00000275493,ENSP00000408695,ENSP00000419692,ENSP00000451828	AKT1,EGFR,PRKCA,RXRA
hsa04022	cGMP-PKG signaling pathway	5	160	4.65E-05	ENSP00000282096,ENSP00000305372,ENSP00000315011,ENSP00000450482,ENSP00000451828	ADRB2,AKT1,BDKRB2,EDNRA,PDE3B
hsa04520	Adherens junction	4	71	4.65E-05	ENSP00000275493,ENSP00000304669,ENSP00000346671,ENSP00000362680	CTNNA1,EGFR,FYN,SRC
hsa04976	Bile secretion	4	71	4.65E-05	ENSP00000237612,ENSP00000337915,ENSP00000359478,ENSP00000419692	ABCC2,ABCG2,CYP3A4,RXRA
hsa05225	Hepatocellular carcinoma	5	163	4.65E-05	ENSP00000275493,ENSP00000290765,ENSP00000381607,ENSP00000408695,ENSP00000451828	AKT1,EGFR,GSTP1,GSTT2B,PRKCA
hsa01521	EGFR tyrosine kinase inhibitor resistance	4	78	5.71E-05	ENSP00000275493,ENSP00000362680,ENSP00000408695,ENSP00000451828	AKT1,EGFR,PRKCA,SRC
hsa04012	ErbB signaling pathway	4	83	6.92E-05	ENSP00000275493,ENSP00000362680,ENSP00000408695,ENSP00000451828	AKT1,EGFR,PRKCA,SRC
hsa04024	cAMP signaling pathway	5	195	8.89E-05	ENSP00000282096,ENSP00000305372,ENSP00000315011,ENSP00000399745,ENSP00000451828	ADRB2,AKT1,CHRM2,EDNRA,PDE3B
hsa04510	Focal adhesion	5	197	8.96E-05	ENSP00000275493,ENSP00000346671,ENSP00000362680,ENSP00000408695,ENSP00000451828	AKT1,EGFR,FYN,PRKCA,SRC
hsa04151	PI3K-Akt signaling pathway	6	348	9.23E-05	ENSP00000275493,ENSP00000335153,ENSP00000399745,ENSP00000408695,ENSP00000419692,ENSP00000451828	AKT1,CHRM2,EGFR,HSP90AA1,PRKCA,RXRA
hsa01522	Endocrine resistance	4	95	9.84E-05	ENSP00000275493,ENSP00000361405,ENSP00000362680,ENSP00000451828	AKT1,EGFR,MMP9,SRC
hsa04810	Regulation of actin cytoskeleton	5	205	9.84E-05	ENSP00000275493,ENSP00000308541,ENSP00000362680,ENSP00000399745,ENSP00000450482	BDKRB2,CHRM2,EGFR,F2,SRC
hsa04725	Cholinergic synapse	4	111	0.00017	ENSP00000346671,ENSP00000399745,ENSP00000408695,ENSP00000451828	AKT1,CHRM2,FYN,PRKCA
hsa04919	Thyroid hormone signaling pathway	4	115	0.00018	ENSP00000362680,ENSP00000408695,ENSP00000419692,ENSP00000451828	AKT1,PRKCA,RXRA,SRC
hsa05219	Bladder cancer	3	41	0.00023	ENSP00000275493,ENSP00000361405,ENSP00000362680	EGFR,MMP9,SRC
hsa02010	ABC transporters	3	44	0.00027	ENSP00000237612,ENSP00000359478,ENSP00000382342	ABCC1,ABCC2,ABCG2
hsa04080	Neuroactive ligand-receptor interaction	5	272	0.00031	ENSP00000305372,ENSP00000308541,ENSP00000315011,ENSP00000399745,ENSP00000450482	ADRB2,BDKRB2,CHRM2,EDNRA,F2
hsa04072	Phospholipase D signaling pathway	4	145	0.00039	ENSP00000275493,ENSP00000346671,ENSP00000408695,ENSP00000451828	AKT1,EGFR,FYN,PRKCA
hsa05226	Gastric cancer	4	147	0.0004	ENSP00000275493,ENSP00000304669,ENSP00000419692,ENSP00000451828	AKT1,CTNNA1,EGFR,RXRA
hsa04923	Regulation of lipolysis in adipocytes	3	53	0.00041	ENSP00000282096,ENSP00000305372,ENSP00000451828	ADRB2,AKT1,PDE3B
hsa04932	Non-alcoholic fatty liver disease (NAFLD)	4	149	0.00041	ENSP00000311032,ENSP00000419692,ENSP00000440689,ENSP00000451828	AKT1,CASP3,CYP2E1,RXRA
hsa00140	Steroid hormone biosynthesis	3	58	0.00051	ENSP00000337915,ENSP00000355995,ENSP00000440689	CYP2E1,CYP3A4,HSD11B1
hsa04370	VEGF signaling pathway	3	59	0.00051	ENSP00000362680,ENSP00000408695,ENSP00000451828	AKT1,PRKCA,SRC
hsa05213	Endometrial cancer	3	58	0.00051	ENSP00000275493,ENSP00000304669,ENSP00000451828	AKT1,CTNNA1,EGFR
hsa04924	Renin secretion	3	63	0.00059	ENSP00000282096,ENSP00000305372,ENSP00000315011	ADRB2,EDNRA,PDE3B
hsa05120	Epithelial cell signaling in Helicobacter pylori infection	3	66	0.00066	ENSP00000275493,ENSP00000311032,ENSP00000362680	CASP3,EGFR,SRC
hsa04664	Fc epsilon RI signaling pathway	3	67	0.00067	ENSP00000346671,ENSP00000408695,ENSP00000451828	AKT1,FYN,PRKCA
hsa05214	Glioma	3	68	0.00069	ENSP00000275493,ENSP00000408695,ENSP00000451828	AKT1,EGFR,PRKCA
hsa04015	Rap1 signaling pathway	4	203	0.001	ENSP00000275493,ENSP00000362680,ENSP00000408695,ENSP00000451828	AKT1,EGFR,PRKCA,SRC
hsa05210	Colorectal cancer	3	85	0.0012	ENSP00000275493,ENSP00000311032,ENSP00000451828	AKT1,CASP3,EGFR
hsa04540	Gap junction	3	87	0.0013	ENSP00000275493,ENSP00000362680,ENSP00000408695	EGFR,PRKCA,SRC
hsa04912	GnRH signaling pathway	3	88	0.0013	ENSP00000275493,ENSP00000362680,ENSP00000408695	EGFR,PRKCA,SRC
hsa01100	Metabolic pathways	8	1250	0.0015	ENSP00000285930,ENSP00000315644,ENSP00000337915,ENSP00000353720,ENSP00000355995,ENSP00000364212,ENSP00000396308,ENSP00000440689	AKR1B1,CDA,CES1,CYP2E1,CYP3A4,DHFR,HSD11B1,TYMS
hsa04657	IL-17 signaling pathway	3	92	0.0015	ENSP00000311032,ENSP00000335153,ENSP00000361405	CASP3,HSP90AA1,MMP9
hsa04750	Inflammatory mediator regulation of TRP channels	3	92	0.0015	ENSP00000362680,ENSP00000408695,ENSP00000450482	BDKRB2,PRKCA,SRC
hsa04914	Progesterone-mediated oocyte maturation	3	94	0.0015	ENSP00000282096,ENSP00000335153,ENSP00000451828	AKT1,HSP90AA1,PDE3B
hsa05222	Small cell lung cancer	3	92	0.0015	ENSP00000311032,ENSP00000419692,ENSP00000451828	AKT1,CASP3,RXRA
hsa00670	One carbon pool by folate	2	20	0.0016	ENSP00000315644,ENSP00000396308	DHFR,TYMS
hsa04066	HIF-1 signaling pathway	3	98	0.0016	ENSP00000275493,ENSP00000408695,ENSP00000451828	AKT1,EGFR,PRKCA
hsa04933	AGE-RAGE signaling pathway in diabetic complications	3	98	0.0016	ENSP00000311032,ENSP00000408695,ENSP00000451828	AKT1,CASP3,PRKCA
hsa05231	Choline metabolism in cancer	3	98	0.0016	ENSP00000275493,ENSP00000408695,ENSP00000451828	AKT1,EGFR,PRKCA
hsa04668	TNF signaling pathway	3	108	0.0019	ENSP00000311032,ENSP00000361405,ENSP00000451828	AKT1,CASP3,MMP9
hsa04670	Leukocyte transendothelial migration	3	112	0.0021	ENSP00000304669,ENSP00000361405,ENSP00000408695	CTNNA1,MMP9,PRKCA
hsa00790	Folate biosynthesis	2	26	0.0024	ENSP00000285930,ENSP00000396308	AKR1B1,DHFR
hsa04611	Platelet activation	3	123	0.0027	ENSP00000346671,ENSP00000362680,ENSP00000451828	AKT1,FYN,SRC
hsa04650	Natural killer cell mediated cytotoxicity	3	124	0.0027	ENSP00000311032,ENSP00000346671,ENSP00000408695	CASP3,FYN,PRKCA
hsa00591	Linoleic acid metabolism	2	29	0.0028	ENSP00000337915,ENSP00000440689	CYP2E1,CYP3A4
hsa04010	MAPK signaling pathway	4	293	0.0028	ENSP00000275493,ENSP00000311032,ENSP00000408695,ENSP00000451828	AKT1,CASP3,EGFR,PRKCA
hsa05160	Hepatitis C	3	131	0.003	ENSP00000275493,ENSP00000419692,ENSP00000451828	AKT1,EGFR,RXRA
hsa04261	Adrenergic signaling in cardiomyocytes	3	139	0.0035	ENSP00000305372,ENSP00000408695,ENSP00000451828	ADRB2,AKT1,PRKCA
hsa04921	Oxytocin signaling pathway	3	149	0.0042	ENSP00000275493,ENSP00000362680,ENSP00000408695	EGFR,PRKCA,SRC
hsa04360	Axon guidance	3	173	0.0061	ENSP00000346671,ENSP00000362680,ENSP00000408695	FYN,PRKCA,SRC
hsa05152	Tuberculosis	3	172	0.0061	ENSP00000311032,ENSP00000362680,ENSP00000451828	AKT1,CASP3,SRC
hsa04961	Endocrine and other factor-regulated calcium reabsorption	2	47	0.0064	ENSP00000408695,ENSP00000450482	BDKRB2,PRKCA
hsa00480	Glutathione metabolism	2	50	0.007	ENSP00000290765,ENSP00000381607	GSTP1,GSTT2B
hsa05167	Kaposi's sarcoma-associated herpesvirus infection	3	183	0.007	ENSP00000311032,ENSP00000362680,ENSP00000451828	AKT1,CASP3,SRC
hsa05130	Pathogenic Escherichia coli infection	2	53	0.0077	ENSP00000346671,ENSP00000408695	FYN,PRKCA
hsa05416	Viral myocarditis	2	56	0.0084	ENSP00000311032,ENSP00000346671	CASP3,FYN
hsa05230	Central carbon metabolism in cancer	2	65	0.011	ENSP00000275493,ENSP00000451828	AKT1,EGFR
hsa04014	Ras signaling pathway	3	228	0.012	ENSP00000275493,ENSP00000408695,ENSP00000451828	AKT1,EGFR,PRKCA
hsa04917	Prolactin signaling pathway	2	69	0.012	ENSP00000362680,ENSP00000451828	AKT1,SRC
hsa04920	Adipocytokine signaling pathway	2	69	0.012	ENSP00000419692,ENSP00000451828	AKT1,RXRA
hsa04918	Thyroid hormone synthesis	2	73	0.0127	ENSP00000295897,ENSP00000408695	ALB,PRKCA
hsa05100	Bacterial invasion of epithelial cells	2	72	0.0127	ENSP00000304669,ENSP00000362680	CTNNA1,SRC
hsa05218	Melanoma	2	72	0.0127	ENSP00000275493,ENSP00000451828	AKT1,EGFR
hsa05212	Pancreatic cancer	2	74	0.0128	ENSP00000275493,ENSP00000451828	AKT1,EGFR
hsa04610	Complement and coagulation cascades	2	78	0.014	ENSP00000308541,ENSP00000450482	BDKRB2,F2
hsa04970	Salivary secretion	2	86	0.0167	ENSP00000305372,ENSP00000408695	ADRB2,PRKCA
hsa04727	GABAergic synapse	2	88	0.0172	ENSP00000362680,ENSP00000408695	PRKCA,SRC
hsa04666	Fc gamma R-mediated phagocytosis	2	89	0.0173	ENSP00000408695,ENSP00000451828	AKT1,PRKCA
hsa05032	Morphine addiction	2	91	0.0179	ENSP00000282096,ENSP00000408695	PDE3B,PRKCA
hsa05146	Amoebiasis	2	94	0.0188	ENSP00000311032,ENSP00000408695	CASP3,PRKCA
hsa04660	T cell receptor signaling pathway	2	99	0.0205	ENSP00000346671,ENSP00000451828	AKT1,FYN
hsa00240	Pyrimidine metabolism	2	100	0.0206	ENSP00000315644,ENSP00000364212	CDA,TYMS
hsa04922	Glucagon signaling pathway	2	100	0.0206	ENSP00000282096,ENSP00000451828	AKT1,PDE3B
hsa05142	Chagas disease (American trypanosomiasis)	2	101	0.0206	ENSP00000450482,ENSP00000451828	AKT1,BDKRB2
hsa04659	Th17 cell differentiation	2	102	0.0207	ENSP00000335153,ENSP00000419692	HSP90AA1,RXRA
hsa05145	Toxoplasmosis	2	109	0.0232	ENSP00000311032,ENSP00000451828	AKT1,CASP3
hsa05165	Human papillomavirus infection	3	317	0.0233	ENSP00000275493,ENSP00000311032,ENSP00000451828	AKT1,CASP3,EGFR
hsa04726	Serotonergic synapse	2	112	0.0239	ENSP00000311032,ENSP00000408695	CASP3,PRKCA
hsa04270	Vascular smooth muscle contraction	2	119	0.0265	ENSP00000315011,ENSP00000408695	EDNRA,PRKCA
hsa04380	Osteoclast differentiation	2	124	0.0283	ENSP00000346671,ENSP00000451828	AKT1,FYN
hsa04728	Dopaminergic synapse	2	128	0.0297	ENSP00000408695,ENSP00000451828	AKT1,PRKCA
hsa04068	FoxO signaling pathway	2	130	0.0303	ENSP00000275493,ENSP00000451828	AKT1,EGFR
hsa04210	Apoptosis	2	135	0.0313	ENSP00000311032,ENSP00000451828	AKT1,CASP3
hsa04371	Apelin signaling pathway	2	133	0.0313	ENSP00000282096,ENSP00000451828	AKT1,PDE3B
hsa04910	Insulin signaling pathway	2	134	0.0313	ENSP00000282096,ENSP00000451828	AKT1,PDE3B
hsa05162	Measles	2	133	0.0313	ENSP00000346671,ENSP00000451828	AKT1,FYN
hsa05224	Breast cancer	2	147	0.0362	ENSP00000275493,ENSP00000451828	AKT1,EGFR
hsa04150	mTOR signaling pathway	2	148	0.0363	ENSP00000408695,ENSP00000451828	AKT1,PRKCA
hsa04630	Jak-STAT signaling pathway	2	160	0.0415	ENSP00000275493,ENSP00000451828	AKT1,EGFR
hsa05164	Influenza A	2	168	0.045	ENSP00000408695,ENSP00000451828	AKT1,PRKCA
hsa05202	Transcriptional misregulation in cancer	2	169	0.0451	ENSP00000361405,ENSP00000419692	MMP9,RXRA
